# Supplementary material for: Assessment of the nail contamination with soil-transmitted helminths in schoolchildren in Jimma Town, Ethiopia
Source: PLoS One. 2022 Jun 29;17(6):e0268792. doi: 10.1371/journal.pone.0268792 (PMC9242460; doi:10.1371/journal.pone.0268792)
Supplement: S1 Data — (XLSX) [file pone.0268792.s005.xlsx]

## Sheet: Raw data
ID	School ID	age	sex	AL	TT	HW	AL_P	AL_EPG	MH_AL	TT_P	TT_EPG	MH_TT	HW_P	HW_EPG	MH_HW	STH_MH	mixed	STH	Hym_P	Sch_P	Taen_P	Ent_P		AL_nail	TT_nail	HW_nail	AL_P_N	TT_P_N	HW_P_N	Ent_P_N	Taen_P_N	Hym_P_N	mixed_N	STH_N	Sch_P_N		Nail suck	Triming nail	Frequency of triming	Triming material	Hand washing before food	hand wahing with soap before food	hand washing after toile	hand washing with soap after toilet	playing games	untrimmed nail can be source of infection
1	1	9	M	0	3	0	0	0	0	1	72	0	0	0	0	0	1	1	0	0	0	0		0	0	0	0	0	0	0	0	0	0	0	0		3	1	3	2	1	2	2	2	3	1
2	1	7	M	0	4	0	0	0	0	1	96	0	0	0	0	0	1	1	0	0	0	0		0	0	0	0	0	0	0	0	0	0	0	0		3	2	99	99	1	1	1	2	3	3
3	1	8	M	0	0	0	0	0	0	0	0	0	0	0	0	0	0	0	0	0	0	0		0	0	0	0	0	0	0	0	0	0	0	0		3	1	4	3	1	2	2	2	4	3
4	1	7	M	0	0	0	0	0	0	0	0	0	0	0	0	0	0	0	0	0	0	0		0	0	0	0	0	0	0	0	0	0	0	0		3	1	4	2	1	2	2	2	4	2
5	1	7	M	0	0	0	0	0	0	0	0	0	0	0	0	0	0	0	0	0	0	0		0	0	0	0	0	0	0	0	0	0	0	0		3	1	4	3	1	2	2	2	4	2
6	1	7	M	0	0	0	0	0	0	0	0	0	0	0	0	0	0	0	0	0	0	0		0	0	0	0	0	0	0	0	0	0	0	0		3	1	4	3	1	2	2	2	2	1
7	1	7	F	0	0	0	0	0	0	0	0	0	0	0	0	0	0	0	0	0	0	0		0	0	0	0	0	0	0	0	0	0	0	0		3	1	4	2	1	1	2	2	1	2
8	1	7	M	0	0	0	0	0	0	0	0	0	0	0	0	0	0	0	0	0	0	0		0	0	0	0	0	0	0	0	0	0	0	0		3	1	4	2	1	1	1	1	1	3
9	1	7	M	0	0	0	0	0	0	0	0	0	0	0	0	0	0	0	0	0	0	0		0	0	0	0	0	0	0	0	0	0	0	0		3	1	4	2	1	1	2	2	1	3
10	1	7	M	0	0	0	0	0	0	0	0	0	0	0	0	0	0	0	0	0	0	0		0	0	0	0	0	0	0	0	0	0	0	0		3	1	4	2	2	2	2	2	4	3
11	1	9	F	0	0	0	0	0	0	0	0	0	0	0	0	0	0	0	0	0	0	0		0	0	0	0	0	0	0	0	0	0	0	0		3	1	2	2	1	1	1	1	1	1
12	1	9	F	31	0	0	1	744	0	0	0	0	0	0	0	0	1	1	0	0	0	0		0	0	0	0	0	0	1	0	0	0	0	0		3	1	4	3	1	1	1	1	2	1
13	1	8	F	0	0	0	0	0	0	0	0	0	0	0	0	0	0	0	0	0	0	0		0	0	0	0	0	0	1	1	0	0	0	0		3	1	4	2	1	2	2	2	4	3
14	1	9	M	399	0	0	1	9576	1	0	0	0	0	0	0	1	1	1	0	0	0	0		0	0	0	0	0	0	0	0	0	0	0	0		3	1	4	3	1	2	2	3	4	1
15	1	9	M	10	0	0	1	240	0	0	0	0	0	0	0	0	1	1	0	0	0	0		0	0	0	0	0	0	0	0	0	0	0	0		3	1	4	3	1	2	2	3	1	1
16	1	8	F	154	0	0	1	3696	0	0	0	0	0	0	0	0	1	1	0	0	0	0		0	0	0	0	0	0	0	0	0	0	0	0		3	1	4	2	1	2	2	2	4	3
17	1	8	F	0	0	0	0	0	0	0	0	0	0	0	0	0	0	0	1	0	0	0		0	0	0	0	0	0	0	0	0	0	0	0		3	1	4	2	2	2	2	2	1	1
18	1	8	F	3	0	0	1	72	0	0	0	0	0	0	0	0	1	1	0	0	0	0		0	0	0	0	0	0	0	0	0	0	0	0		3	1	4	2	1	2	2	2	4	3
19	1	9	F	3	0	0	1	72	0	0	0	0	0	0	0	0	1	1	0	0	0	0		0	0	0	0	0	0	0	0	0	0	0	0		3	1	4	3	2	2	2	1	4	1
20	1	9	M	3	0	0	1	72	0	0	0	0	0	0	0	0	1	1	0	0	0	0		0	0	0	0	0	0	0	0	0	0	0	0		3	1	4	1	1	2	2	2	1	1
21	1	9	F	0	0	0	0	0	0	0	0	0	0	0	0	0	0	0	0	0	0	0		0	0	0	0	0	0	0	0	0	0	0	0		3	1	2	3	2	2	2	3	1	3
22	1	9	F	0	0	0	0	0	0	0	0	0	0	0	0	0	0	0	0	0	0	0		0	0	0	0	0	0	0	0	0	0	0	0		3	1	4	2	1	1	2	3	4	1
23	1	9	M	36	0	0	1	864	0	0	0	0	0	0	0	0	1	1	0	0	0	0		0	0	0	0	0	0	0	0	0	0	0	0		3	1	4	2	1	2	1	2	1	1
24	1	9	M	0	0	4	0	0	0	0	0	0	1	96	0	0	1	1	0	0	0	0		0	0	0	0	0	0	0	0	0	0	0	0		3	1	4	2	2	2	1	2	1	1
25	1	9	M	503	1	0	1	12072	1	1	24	0	0	0	0	1	2	1	0	0	0	0		0	0	0	0	0	0	0	0	0	0	0	0		3	1	4	2	2	3	2	3	4	3
26	1	8	M	494	0	0	1	11856	1	0	0	0	0	0	0	1	1	1	0	0	0	0		0	0	0	0	0	0	0	0	0	0	0	0		3	1	4	2	2	2	2	3	3	2
27	1	9	F	0	0	0	0	0	0	0	0	0	0	0	0	0	0	0	0	0	0	0		0	0	0	0	0	0	0	0	0	0	0	0		3	1	4	1	1	2	2	2	1	1
28	1	9	M	0	2	0	0	0	0	1	48	0	0	0	0	0	1	1	0	0	0	0		0	0	0	0	0	0	1	0	0	0	0	0		3	1	2	2	1	2	1	2	1	2
29	1	9	M	0	0	0	0	0	0	0	0	0	0	0	0	0	0	0	0	0	0	0		0	0	0	0	0	0	0	0	0	0	0	0		3	1	2	3	1	1	1	2	4	1
30	1	9	F	0	0	0	0	0	0	0	0	0	0	0	0	0	0	0	0	0	0	0		0	0	0	0	0	0	0	0	0	0	0	0		3	1	2	2	1	1	1	1	4	1
31	1	14	F	0	0	0	0	0	0	0	0	0	0	0	0	0	0	0	0	0	0	0		0	0	0	0	0	0	0	0	0	0	0	0		3	1	1	3	1	1	1	1	4	1
32	1	14	F	0	0	0	0	0	0	0	0	0	0	0	0	0	0	0	0	0	0	0		0	0	0	0	0	0	0	0	0	0	0	0		3	1	4	3	1	2	1	2	4	1
33	1	14	M	5	0	0	1	120	0	0	0	0	0	0	0	0	1	1	0	0	0	0		0	0	0	0	0	0	0	0	0	0	0	0		3	1	4	2	1	2	2	2	1	1
34	1	14	F	1916	0	0	1	45984	1	0	0	0	0	0	0	1	1	1	0	0	0	0		0	0	0	0	0	0	0	0	0	0	0	0		3	1	2	3	1	1	1	1	4	1
35	1	14	F	1335	0	0	1	32040	1	0	0	0	0	0	0	1	1	1	0	0	0	0		0	0	0	0	0	0	0	0	0	0	0	0		3	1	4	2	1	1	1	2	1	1
36	1	14	F	0	0	0	0	0	0	0	0	0	0	0	0	0	0	0	0	0	0	0		0	0	0	0	0	0	0	0	0	0	0	0		2	1	4	3	1	2	1	2	4	1
37	1	14	F	0	0	0	0	0	0	0	0	0	0	0	0	0	0	0	0	0	0	0		0	0	0	0	0	0	0	0	0	0	0	0		3	1	4	2	2	3	1	2	1	2
38	1	15	F	0	0	0	0	0	0	0	0	0	0	0	0	0	0	0	0	0	0	0		0	0	0	0	0	0	0	0	0	0	0	0		3	1	4	2	1	2	1	2	1	1
39	1	14	F	0	0	0	0	0	0	0	0	0	0	0	0	0	0	0	0	0	0	0		0	0	0	0	0	0	0	0	0	0	0	0		3	1	2	3	1	2	1	3	1	3
40	1	14	M	0	0	0	0	0	0	0	0	0	0	0	0	0	0	0	0	0	0	0		0	0	0	0	0	0	0	0	0	0	0	0		2	1	4	2	1	2	1	3	4	3
41	1	14	M	0	0	0	0	0	0	0	0	0	0	0	0	0	0	0	0	0	0	0		0	0	0	0	0	0	0	0	0	0	0	0		3	1	4	2	1	2	2	2	1	1
42	1	15	M	0	0	0	0	0	0	0	0	0	0	0	0	0	0	0	0	0	0	0		0	0	0	0	0	0	0	0	0	0	0	0		3	1	4	2	1	2	1	2	4	1
43	1	16	M	0	0	0	0	0	0	0	0	0	0	0	0	0	0	0	0	0	0	0		0	0	0	0	0	0	0	0	0	0	0	0		3	1	4	2	1	2	1	3	4	3
44	1	15	M	0	0	0	0	0	0	0	0	0	0	0	0	0	0	0	0	0	0	0		0	0	0	0	0	0	0	0	0	0	0	0		2	1	4	2	1	2	2	2	4	1
45	1	14	M	0	0	0	0	0	0	0	0	0	0	0	0	0	0	0	0	0	0	0		0	0	0	0	0	0	0	0	0	0	0	0		3	1	4	2	1	2	2	2	4	1
46	1	16	M	0	8	0	0	0	0	1	192	0	0	0	0	0	1	1	0	0	0	0		0	0	0	0	0	0	0	0	0	0	0	0		3	1	4	2	1	1	1	2	4	1
47	1	17	M	0	0	0	0	0	0	0	0	0	0	0	0	0	0	0	0	0	0	0		0	0	0	0	0	0	0	0	0	0	0	0		3	1	4	2	1	2	1	2	4	1
48	1	15	M	0	0	0	0	0	0	0	0	0	0	0	0	0	0	0	0	0	0	0		0	0	0	0	0	0	0	0	0	0	0	0		3	1	4	2	1	2	2	2	4	1
49	1	14	M	409	0	0	1	9816	1	0	0	0	0	0	0	1	1	1	0	0	0	0		0	0	0	0	0	0	0	0	0	0	0	0		3	1	4	2	1	3	2	3	4	3
50	1	14	M	0	0	0	0	0	0	0	0	0	0	0	0	0	0	0	0	0	0	0		0	0	0	0	0	0	0	0	0	0	0	0		3	1	2	2	1	2	1	2	2	1
51	1	14	F	0	0	0	0	0	0	0	0	0	0	0	0	0	0	0	0	0	0	0		0	0	0	0	0	0	0	0	0	0	0	0		3	1	2	3	1	2	1	1	4	1
52	1	14	F	0	0	0	0	0	0	0	0	0	0	0	0	0	0	0	0	0	0	0		0	0	0	0	0	0	0	0	0	0	0	0		3	1	2	3	1	1	1	2	4	1
53	1	14	F	0	0	0	0	0	0	0	0	0	0	0	0	0	0	0	0	0	0	0		0	0	0	0	0	0	0	0	0	0	0	0		3	1	4	2	1	2	1	2	4	1
54	1	15	F	129	0	0	1	3096	0	0	0	0	0	0	0	0	1	1	0	0	0	0		0	0	0	0	0	0	0	0	0	0	0	0		3	1	2	3	1	2	1	2	4	1
55	1	16	F	0	0	0	0	0	0	0	0	0	0	0	0	0	0	0	0	0	0	0		0	0	0	0	0	0	0	0	0	0	0	0		3	1	2	3	1	1	1	2	4	1
56	1	16	F	0	0	0	0	0	0	0	0	0	0	0	0	0	0	0	0	0	0	1		0	0	0	0	0	0	0	0	0	0	0	0		3	1	4	2	1	2	1	2	4	1
57	1	17	M	2	0	0	1	48	0	0	0	0	0	0	0	0	1	1	0	0	0	0		0	0	0	0	0	0	0	0	0	0	0	0		3	1	4	3	1	2	2	2	3	1
58	1	16	F	0	0	0	0	0	0	0	0	0	0	0	0	0	0	0	0	0	0	0		0	0	0	0	0	0	0	0	0	0	0	0		3	1	2	3	1	2	1	2	4	1
59	1	15	F	0	0	0	0	0	0	0	0	0	0	0	0	0	0	0	0	0	0	0		0	0	0	0	0	0	0	0	0	0	0	0		3	1	2	2	1	2	1	2	4	1
60	1	14	F	0	0	0	0	0	0	0	0	0	0	0	0	0	0	0	0	0	0	0		0	0	0	0	0	0	0	0	0	0	0	0		3	1	4	1	1	3	1	2	4	3
61	2	7	M	0	0	0	0	0	0	0	0	0	0	0	0	0	0	0	0	0	0	0		0	0	0	0	0	0	0	0	0	0	0	0		3	1	2	3	1	2	1	2	4	3
62	2	6	M	0	0	0	0	0	0	0	0	0	0	0	0	0	0	0	0	0	0	0		0	0	0	0	0	0	0	0	0	0	0	0		3	1	4	3	1	2	1	2	4	3
63	2	7	M	0	0	0	0	0	0	0	0	0	0	0	0	0	0	0	0	0	0	0		0	0	0	0	0	0	0	0	0	0	0	0		3	1	4	3	1	2	2	3	4	3
64	2	7	M	0	0	0	0	0	0	0	0	0	0	0	0	0	0	0	1	0	0	0		0	0	0	0	0	0	0	0	0	0	0	0		3	1	4	2	1	2	2	2	1	1
65	2	6	F	49	0	0	1	1176	0	0	0	0	0	0	0	0	1	1	0	1	0	0		0	0	0	0	0	0	0	0	0	0	0	0		3	1	4	2	1	2	2	2	4	2
66	2	14	M	0	0	0	0	0	0	0	0	0	0	0	0	0	0	0	0	0	0	0		0	0	0	0	0	0	0	0	0	0	0	0		3	1	4	2	1	2	1	2	1	1
67	2	14	M	0	0	0	0	0	0	0	0	0	0	0	0	0	0	0	0	0	0	0		0	0	0	0	0	0	0	0	0	0	0	0		3	1	1	3	1	1	1	2	4	1
68	2	7	F	0	0	0	0	0	0	0	0	0	0	0	0	0	0	0	0	0	0	0		0	0	0	0	0	0	0	0	0	0	0	0		3	1	4	2	1	2	1	2	1	3
69	2	7	F	0	0	0	0	0	0	0	0	0	0	0	0	0	0	0	0	0	0	0		0	0	0	0	0	0	0	0	0	0	0	0		3	1	4	2	1	2	2	2	4	3
70	2	14	F	0	0	0	0	0	0	0	0	0	0	0	0	0	0	0	0	0	0	0		0	0	0	0	0	0	0	0	0	0	0	0		3	1	2	3	1	1	1	2	4	2
71	2	14	F	0	0	0	0	0	0	0	0	0	0	0	0	0	0	0	0	0	0	0		0	0	0	0	0	0	0	0	0	0	0	0		3	1	4	2	1	2	1	1	2	2
72	2	14	F	0	0	0	0	0	0	0	0	0	0	0	0	0	0	0	0	0	0	0		0	0	0	0	0	0	0	0	0	0	0	0		3	1	2	2	1	1	1	2	2	2
73	2	14	F	0	0	0	0	0	0	0	0	0	0	0	0	0	0	0	1	0	0	0		0	0	0	0	0	0	0	0	0	0	0	0		3	1	2	3	1	2	1	2	4	1
74	2	15	F	0	0	0	0	0	0	0	0	0	0	0	0	0	0	0	0	0	0	0		0	0	0	0	0	0	0	0	0	0	0	0		3	1	2	2	1	2	1	2	1	1
75	2	15	F	0	0	0	0	0	0	0	0	0	0	0	0	0	0	0	0	0	0	0		0	0	0	0	0	0	0	0	0	0	0	0		3	1	2	2	1	2	1	2	4	1
76	2	14	F	80	0	0	1	1920	0	0	0	0	0	0	0	0	1	1	0	0	0	0		0	0	0	0	0	0	0	0	0	0	0	0		3	1	2	3	1	2	1	2	1	1
77	2	14	F	0	0	0	0	0	0	0	0	0	0	0	0	0	0	0	0	0	0	0		0	0	0	0	0	0	0	0	0	0	0	0		3	1	4	3	1	1	2	2	4	3
78	2	14	F	5	0	0	1	120	0	0	0	0	0	0	0	0	1	1	0	0	0	0		0	0	0	0	0	0	0	0	0	0	0	0		3	1	4	2	1	2	1	2	1	2
79	2	15	F	0	0	0	0	0	0	0	0	0	0	0	0	0	0	0	0	0	0	0		0	0	0	0	0	0	0	0	0	0	0	0		3	1	3	1	1	2	1	2	4	1
80	2	14	F	0	0	0	0	0	0	0	0	0	0	0	0	0	0	0	0	0	0	0		0	0	0	0	0	0	0	0	0	0	0	0		3	1	4	2	1	1	2	1	1	1
81	2	9	M	9	0	0	1	216	0	0	0	0	0	0	0	0	1	1	0	0	0	0		0	0	0	0	0	0	0	0	0	0	0	0		3	1	4	3	1	2	2	2	1	1
82	2	9	M	0	0	0	0	0	0	0	0	0	0	0	0	0	0	0	0	0	0	0		0	0	0	0	0	0	0	0	0	0	0	0		3	1	4	3	1	2	1	2	1	1
83	2	9	M	0	0	0	0	0	0	0	0	0	0	0	0	0	0	0	0	0	0	0		0	0	0	0	0	0	0	0	0	0	0	0		3	1	2	3	1	2	1	2	4	1
84	2	9	M	0	0	0	0	0	0	0	0	0	0	0	0	0	0	0	0	0	0	0		0	0	0	0	0	0	0	0	0	0	0	0		3	1	2	3	1	2	1	2	1	1
85	2	8	M	0	0	0	0	0	0	0	0	0	0	0	0	0	0	0	1	0	0	0		0	0	0	0	0	0	0	0	0	0	0	0		3	1	2	3	1	2	1	2	4	3
86	2	8	M	0	0	0	0	0	0	0	0	0	0	0	0	0	0	0	0	0	1	0		0	0	0	0	0	0	0	0	0	0	0	0		3	1	4	3	1	2	2	2	1	1
87	2	8	M	0	2	0	0	0	0	1	48	0	0	0	0	0	1	1	0	0	0	0		0	0	0	0	0	0	0	0	0	0	0	0		3	1	2	2	1	1	1	2	4	1
88	2	9	F	0	0	0	0	0	0	0	0	0	0	0	0	0	0	0	0	0	0	0		0	0	0	0	0	0	0	0	0	0	0	0		3	1	4	2	1	2	2	2	1	3
89	2	7	F	0	0	0	0	0	0	0	0	0	0	0	0	0	0	0	0	0	0	0		0	0	0	0	0	0	0	0	0	0	0	0		3	1	4	3	1	2	1	2	1	1
90	2	9	M	0	0	0	0	0	0	0	0	0	0	0	0	0	0	0	0	0	0	0		0	0	0	0	0	0	0	0	0	0	0	0		3	1	1	2	1	1	1	2	1	1
91	2	9	M	0	0	0	0	0	0	0	0	0	0	0	0	0	0	0	0	0	0	0		0	0	0	0	0	0	0	0	0	0	0	0		3	1	4	2	1	2	1	2	4	1
92	2	9	F	0	0	0	0	0	0	0	0	0	0	0	0	0	0	0	0	0	0	0		0	0	0	0	0	0	0	0	0	0	0	0		3	1	2	2	1	2	1	2	4	1
93	2	9	M	0	0	0	0	0	0	0	0	0	0	0	0	0	0	0	0	0	0	0		0	0	0	0	0	0	0	0	0	0	0	0		3	1	4	2	1	2	2	2	4	3
94	2	14	M	0	0	0	0	0	0	0	0	0	0	0	0	0	0	0	0	0	0	0		0	0	0	0	0	0	0	0	0	0	0	0		3	1	2	3	1	1	1	2	4	1
95	2	9	M	0	0	0	0	0	0	0	0	0	0	0	0	0	0	0	0	0	0	0		0	0	0	0	0	0	0	0	0	0	0	0		3	1	4	3	1	2	2	2	4	3
96	2	9	M	0	0	0	0	0	0	0	0	0	0	0	0	0	0	0	0	0	0	0		0	0	0	0	0	0	0	0	0	0	0	0		3	1	4	3	1	1	1	2	1	1
97	2	14	M	0	0	0	0	0	0	0	0	0	0	0	0	0	0	0	0	0	0	0		0	0	0	0	0	0	0	0	0	0	0	0		3	1	1	3	1	1	1	2	4	1
98	2	7	M	4500	3	0	1	108000	1	1	72	0	0	0	0	1	2	1	0	0	0	0		0	0	0	0	0	0	0	0	0	0	0	0		3	1	4	3	1	2	1	2	1	1
99	2	6	M	0	0	0	0	0	0	0	0	0	0	0	0	0	0	0	0	0	0	0		0	0	0	0	0	0	0	0	0	0	0	0		3	1	4	3	1	2	1	2	4	3
100	2	14	M	0	0	0	0	0	0	0	0	0	0	0	0	0	0	0	0	0	0	0		0	0	0	0	0	0	0	0	0	0	0	0		3	1	4	3	1	2	2	2	1	3
101	2	14	F	0	0	0	0	0	0	0	0	0	0	0	0	0	0	0	0	0	0	0		0	0	0	0	0	0	0	0	0	0	0	0		3	1	4	3	1	2	2	2	4	1
102	2	14	M	0	9	0	0	0	0	1	216	0	0	0	0	0	1	1	0	0	0	0		0	0	0	0	0	0	0	0	0	0	0	0		3	1	2	3	1	2	2	2	1	2
103	2	15	M	0	0	0	0	0	0	0	0	0	0	0	0	0	0	0	0	0	0	0		0	0	0	0	0	0	0	0	0	0	0	0		3	1	2	3	1	1	1	2	4	1
104	2	14	M	0	0	0	0	0	0	0	0	0	0	0	0	0	0	0	0	0	0	0		0	0	0	0	0	0	0	0	0	0	0	0		3	1	4	2	1	2	2	2	4	3
105	2	14	M	0	0	0	0	0	0	0	0	0	0	0	0	0	0	0	0	0	0	0		0	0	0	0	0	0	0	0	0	0	0	0		3	1	2	2	1	1	1	2	4	1
106	2	8	M	0	0	0	0	0	0	0	0	0	0	0	0	0	0	0	0	0	0	0		0	0	0	0	0	0	0	0	0	0	0	0		3	1	2	3	1	2	2	2	4	1
107	2	9	M	0	0	0	0	0	0	0	0	0	0	0	0	0	0	0	0	0	0	0		0	0	0	0	0	0	0	0	0	0	0	0		3	1	4	3	1	2	2	2	1	1
108	2	8	M	0	0	0	0	0	0	0	0	0	0	0	0	0	0	0	0	0	0	0		0	0	0	0	0	0	0	0	0	0	0	0		3	1	2	3	1	1	1	1	1	1
109	2	14	F	0	1	0	0	0	0	1	24	0	0	0	0	0	1	1	0	0	0	0		0	0	0	0	0	0	0	0	0	0	0	0		3	1	1	3	1	1	1	1	1	1
110	2	9	F	0	0	0	0	0	0	0	0	0	0	0	0	0	0	0	0	0	0	0		0	0	0	0	0	0	0	0	0	0	0	0		3	1	2	3	1	2	2	2	1	1
111	2	8	F	0	0	0	0	0	0	0	0	0	0	0	0	0	0	0	0	0	0	0		0	0	0	0	0	0	0	0	0	0	0	0		3	1	2	2	1	2	2	2	4	1
112	2	8	M	0	9	0	0	0	0	1	216	0	0	0	0	0	1	1	0	0	0	0		0	0	0	0	0	0	0	0	0	0	0	0		3	1	4	2	1	2	2	2	4	3
113	2	16	M	0	0	0	0	0	0	0	0	0	0	0	0	0	0	0	0	0	0	0		0	0	0	0	0	0	0	0	0	0	0	0		3	1	4	3	1	2	2	2	4	1
114	2	8	M	0	0	0	0	0	0	0	0	0	0	0	0	0	0	0	0	0	0	0		0	0	0	0	0	0	0	0	0	0	0	0		3	1	4	2	1	2	2	2	4	3
115	2	16	F	0	0	0	0	0	0	0	0	0	0	0	0	0	0	0	0	0	0	0		0	0	0	0	0	0	0	0	0	0	0	0		3	1	4	2	1	2	2	2	4	1
116	2	15	M	0	0	4	0	0	0	0	0	0	1	96	0	0	1	1	0	0	0	0		0	0	0	0	0	0	0	0	0	0	0	0		3	1	4	2	1	2	2	2	4	3
117	2	16	F	0	0	0	0	0	0	0	0	0	0	0	0	0	0	0	0	0	0	0		0	0	0	0	0	0	0	0	0	0	0	0		3	1	3	3	1	2	1	2	1	3
118	2	14	M	624	0	0	1	14976	1	0	0	0	0	0	0	1	1	1	0	0	0	0		0	0	0	0	0	0	0	0	0	0	0	0		3	1	4	2	1	2	2	2	1	3
119	2	14	M	0	0	0	0	0	0	0	0	0	0	0	0	0	0	0	0	0	0	0		0	0	0	0	0	0	0	0	0	0	0	0		3	1	2	3	1	1	2	3	4	1
120	2	15	M	0	0	0	0	0	0	0	0	0	0	0	0	0	0	0	0	0	0	0		0	0	0	0	0	0	0	0	0	0	0	0		3	1	4	2	1	2	2	3	1	1
121	3	6	M	0	2	0	0	0	0	1	48	0	0	0	0	0	1	1	0	0	0	0		0	0	0	0	0	0	0	0	0	0	0	0		3	1	4	2	1	2	1	2	1	2
122	3	7	M	0	0	0	0	0	0	0	0	0	0	0	0	0	0	0	0	0	0	0		0	0	0	0	0	0	0	0	0	0	0	0		3	1	2	2	1	2	2	2	4	3
123	3	7	M	0	0	0	0	0	0	0	0	0	0	0	0	0	0	0	0	0	0	0		0	0	0	0	0	0	0	0	0	0	0	0		3	1	4	3	2	2	2	2	1	3
124	3	7	F	0	0	0	0	0	0	0	0	0	0	0	0	0	0	0	0	0	0	0		0	0	0	0	0	0	0	0	0	0	0	0		3	1	4	3	1	2	1	2	1	1
125	3	7	F	0	0	0	0	0	0	0	0	0	0	0	0	0	0	0	0	0	0	0		0	0	0	0	0	0	0	0	0	0	0	0		3	1	2	3	1	2	1	2	4	1
126	3	8	M	0	0	0	0	0	0	0	0	0	0	0	0	0	0	0	0	0	0	0		0	0	0	0	0	0	0	0	0	0	0	0		3	1	2	3	1	1	1	2	1	1
127	3	14	M	0	0	0	0	0	0	0	0	0	0	0	0	0	0	0	0	1	0	0		0	0	0	0	0	0	0	0	0	0	0	0		3	1	2	2	1	2	2	2	2	1
128	3	14	M	16	0	0	1	384	0	0	0	0	0	0	0	0	1	1	0	0	0	0		0	0	0	0	0	0	0	0	0	0	0	0		3	1	2	3	1	2	1	1	4	1
129	3	14	M	0	0	0	0	0	0	0	0	0	0	0	0	0	0	0	0	0	0	0		0	0	0	0	0	0	0	0	0	0	0	0		3	1	2	2	1	2	1	2	2	1
130	3	9	F	0	0	0	0	0	0	0	0	0	0	0	0	0	0	0	0	0	0	0		0	0	0	0	0	0	0	0	0	0	0	0		3	1	2	3	1	1	1	2	1	1
131	3	8	F	0	0	0	0	0	0	0	0	0	0	0	0	0	0	0	1	0	0	0		0	0	0	0	0	0	0	0	0	0	0	0		3	1	2	3	1	1	2	2	1	1
132	3	8	F	0	0	0	0	0	0	0	0	0	0	0	0	0	0	0	0	0	0	0		0	0	0	0	0	0	0	0	0	0	0	0		3	1	2	2	1	2	1	2	1	1
133	3	7	F	0	0	0	0	0	0	0	0	0	0	0	0	0	0	0	0	0	0	0		0	0	0	0	0	0	0	0	0	0	0	0		3	1	2	3	1	1	1	2	1	3
134	3	7	F	0	0	0	0	0	0	0	0	0	0	0	0	0	0	0	0	0	0	0		0	0	0	0	0	0	0	0	0	0	0	0		3	1	2	3	1	2	1	2	1	1
135	3	8	F	0	0	0	0	0	0	0	0	0	0	0	0	0	0	0	0	0	0	0		0	0	0	0	0	0	0	0	0	0	0	0		3	1	2	3	1	2	1	2	4	1
136	3	9	F	0	0	0	0	0	0	0	0	0	0	0	0	0	0	0	1	0	0	0		0	0	0	0	0	0	0	0	0	0	0	0		3	1	2	2	1	2	2	2	4	1
137	3	14	M	7	0	0	1	168	0	0	0	0	0	0	0	0	1	1	0	0	0	0		0	0	0	0	0	0	0	0	0	0	0	0		3	1	2	3	1	1	2	1	4	1
138	3	7	M	28	0	0	1	672	0	0	0	0	0	0	0	0	1	1	0	0	0	0		0	0	0	0	0	0	0	0	0	0	0	0		3	1	2	3	1	1	1	2	1	1
139	3	14	F	0	0	0	0	0	0	0	0	0	0	0	0	0	0	0	0	0	0	0		0	0	0	0	0	0	0	0	0	0	0	0		3	1	2	2	1	1	1	1	1	1
140	3	8	F	27	0	0	1	648	0	0	0	0	0	0	0	0	1	1	0	0	0	0		0	0	0	0	0	0	0	0	0	0	0	0		3	1	2	2	1	2	1	2	1	3
141	3	9	F	0	0	0	0	0	0	0	0	0	0	0	0	0	0	0	0	0	0	0		0	0	0	0	0	0	0	0	0	0	0	0		3	1	2	2	2	1	1	1	1	1
142	3	15	M	0	0	0	0	0	0	0	0	0	0	0	0	0	0	0	0	1	0	0		0	0	0	0	0	0	0	0	0	0	0	0		3	1	4	3	1	2	1	1	4	1
143	3	15	F	0	0	0	0	0	0	0	0	0	0	0	0	0	0	0	0	0	0	0		0	0	0	0	0	0	0	0	0	0	0	0		3	1	2	3	1	2	1	2	1	1
144	3	14	F	0	0	0	0	0	0	0	0	0	0	0	0	0	0	0	0	0	0	0		0	0	0	0	0	0	0	0	0	0	0	0		3	1	4	2	1	1	1	2	4	1
145	3	15	F	0	0	0	0	0	0	0	0	0	0	0	0	0	0	0	0	0	0	0		0	0	0	0	0	0	0	0	0	0	0	0		3	1	2	3	1	1	1	2	4	1
146	3	14	F	0	0	0	0	0	0	0	0	0	0	0	0	0	0	0	0	0	0	0		0	0	0	0	0	0	0	0	0	0	0	0		3	1	2	2	1	1	1	2	4	1
147	3	14	F	0	0	0	0	0	0	0	0	0	0	0	0	0	0	0	0	0	0	0		0	0	0	0	0	0	0	0	0	0	0	0		3	1	2	3	1	1	1	1	4	1
148	3	15	F	0	0	0	0	0	0	0	0	0	0	0	0	0	0	0	0	0	0	0		0	0	0	0	0	0	0	0	0	0	0	0		3	1	1	3	1	1	1	1	4	1
149	3	15	F	0	0	0	0	0	0	0	0	0	0	0	0	0	0	0	0	0	0	0		0	0	0	0	0	0	0	0	0	0	0	0		3	1	2	2	1	1	1	2	4	1
150	3	15	F	0	0	0	0	0	0	0	0	0	0	0	0	0	0	0	0	0	0	0		0	0	0	0	0	0	0	0	0	0	0	0		3	1	2	3	1	1	1	2	4	2
151	3	15	F	0	0	0	0	0	0	0	0	0	0	0	0	0	0	0	0	0	0	0		0	0	0	0	0	0	0	0	0	0	0	0		3	1	2	3	1	2	2	2	1	1
152	3	14	F	0	0	0	0	0	0	0	0	0	0	0	0	0	0	0	0	0	0	0		0	0	0	0	0	0	0	0	0	0	0	0		3	1	4	3	1	1	1	1	3	1
153	3	9	F	0	0	0	0	0	0	0	0	0	0	0	0	0	0	0	0	1	0	0		0	0	0	0	0	0	0	0	0	0	0	0		3	1	1	3	1	1	1	1	1	1
154	3	14	M	0	0	0	0	0	0	0	0	0	0	0	0	0	0	0	0	1	0	0		0	0	0	0	0	0	0	0	0	0	0	0		3	1	4	3	1	1	1	1	4	1
155	3	9	M	0	0	0	0	0	0	0	0	0	0	0	0	0	0	0	0	1	0	0		0	0	0	0	0	0	0	0	0	0	0	0		3	1	1	2	1	1	1	1	4	1
156	3	9	M	583	0	0	1	13992	1	0	0	0	0	0	0	1	1	1	1	0	0	0		0	0	0	0	0	0	0	0	0	0	0	0		1	1	4	2	1	1	1	1	1	1
157	3	8	M	0	0	0	0	0	0	0	0	0	0	0	0	0	0	0	0	0	0	0		0	0	0	0	0	0	0	0	0	0	0	0		3	1	4	3	1	1	1	1	1	1
158	3	14	F	0	0	0	0	0	0	0	0	0	0	0	0	0	0	0	0	0	0	0		0	0	0	0	0	0	0	0	0	0	0	0		2	1	4	2	1	1	1	1	1	1
159	3	14	M	0	0	0	0	0	0	0	0	0	0	0	0	0	0	0	0	0	0	0		0	0	0	0	0	0	0	0	0	0	0	0		3	1	4	3	1	1	2	1	4	1
160	3	14	M	0	0	0	0	0	0	0	0	0	0	0	0	0	0	0	0	1	0	0		0	0	0	0	0	0	0	0	0	0	0	0		1	1	4	3	1	1	1	1	1	1
161	3	8	F	0	1	0	0	0	0	1	24	0	0	0	0	0	1	1	1	0	0	0		0	0	0	0	0	0	0	0	0	0	0	0		3	1	4	3	1	1	1	1	4	1
162	3	14	F	0	1	0	0	0	0	1	24	0	0	0	0	0	1	1	0	0	0	0		0	0	0	0	0	0	0	0	0	0	0	0		3	1	4	3	1	1	1	1	4	1
163	3	14	M	0	0	0	0	0	0	0	0	0	0	0	0	0	0	0	0	0	0	0		0	0	0	0	0	0	0	0	0	0	0	0		3	1	4	3	1	1	1	1	2	1
164	3	8	M	0	0	0	0	0	0	0	0	0	0	0	0	0	0	0	0	0	0	0		0	0	0	0	0	0	0	1	0	0	0	0		3	1	4	3	1	1	1	1	4	1
165	3	8	F	0	0	0	0	0	0	0	0	0	0	0	0	0	0	0	0	0	0	0		0	0	0	0	0	0	0	0	0	0	0	0		3	1	4	2	1	2	2	2	4	1
166	3	8	M	0	0	0	0	0	0	0	0	0	0	0	0	0	0	0	0	0	0	0		0	0	0	0	0	0	0	0	0	0	0	0		3	1	4	3	1	1	1	1	1	1
167	3	14	F	0	0	0	0	0	0	0	0	0	0	0	0	0	0	0	0	0	0	0		0	0	0	0	0	0	0	0	0	0	0	0		3	1	4	3	1	1	1	1	1	1
168	3	9	M	0	0	0	0	0	0	0	0	0	0	0	0	0	0	0	0	0	0	0		0	0	0	0	0	0	0	0	0	0	0	0		2	1	4	3	2	2	2	2	1	2
169	3	9	F	69	0	0	1	1656	0	0	0	0	0	0	0	0	1	1	0	0	0	0		0	0	0	0	0	0	0	0	0	0	0	0		3	1	1	2	1	1	1	1	4	2
170	3	9	F	0	0	0	0	0	0	0	0	0	0	0	0	0	0	0	0	0	0	0		0	0	0	0	0	0	0	0	0	0	0	0		3	1	4	2	1	2	2	2	4	1
171	3	7	F	0	0	0	0	0	0	0	0	0	0	0	0	0	0	0	0	0	0	0		0	0	0	0	0	0	0	0	0	0	0	0		3	1	3	3	1	1	1	1	1	2
172	3	9	F	529	0	0	1	12696	1	0	0	0	0	0	0	1	1	1	0	1	0	0		0	0	0	0	0	0	0	0	0	0	0	0		3	1	1	2	1	1	2	1	1	2
173	3	15	F	0	0	0	0	0	0	0	0	0	0	0	0	0	0	0	0	0	0	0		0	0	0	0	0	0	0	0	0	0	0	0		3	1	4	1	1	1	2	2	1	1
174	3	14	F	0	0	0	0	0	0	0	0	0	0	0	0	0	0	0	0	0	0	0		0	0	0	0	0	0	0	0	0	0	0	0		2	1	4	3	1	1	2	1	3	2
175	3	14	F	0	0	0	0	0	0	0	0	0	0	0	0	0	0	0	0	0	0	0		0	0	0	0	0	0	0	0	0	0	0	0		3	1	1	3	1	1	1	1	1	2
176	3	9	F	0	5	0	0	0	0	1	120	0	0	0	0	0	1	1	0	0	0	0		0	0	0	0	0	0	0	0	0	0	0	0		3	1	1	3	1	1	1	1	1	2
177	3	14	F	0	0	0	0	0	0	0	0	0	0	0	0	0	0	0	0	0	0	0		0	0	0	0	0	0	0	0	0	0	0	0		3	1	4	3	1	1	1	1	1	2
178	3	14	F	0	0	0	0	0	0	0	0	0	0	0	0	0	0	0	0	0	0	0		0	0	0	0	0	0	0	0	0	0	0	0		3	1	1	3	1	2	2	2	3	1
179	3	15	F	0	0	0	0	0	0	0	0	0	0	0	0	0	0	0	0	0	0	0		0	0	0	0	0	0	0	0	0	0	0	0		3	1	1	3	2	1	1	1	3	1
180	3	9	F	0	16	0	0	0	0	1	384	0	0	0	0	0	1	1	0	0	0	0		0	0	0	0	0	0	0	0	0	0	0	0		1	1	4	3	1	1	1	1	1	2
181	4	9	M	0	0	0	0	0	0	0	0	0	0	0	0	0	0	0	0	0	0	0		0	0	0	0	0	0	0	0	0	0	0	0		2	1	4	1	1	2	2	2	4	3
182	4	14	M	0	0	0	0	0	0	0	0	0	0	0	0	0	0	0	0	1	0	0		0	0	0	0	0	0	0	0	0	0	0	0		3	1	2	1	1	3	1	3	4	1
183	4	14	F	170	0	0	1	4080	0	0	0	0	0	0	0	0	1	1	0	0	0	0		0	0	0	0	0	0	0	0	0	0	0	0		3	1	4	3	1	2	2	2	4	3
184	4	14	F	0	0	0	0	0	0	0	0	0	0	0	0	0	0	0	0	0	0	0		0	0	0	0	0	0	0	0	0	0	0	0		3	1	4	3	2	1	2	2	4	1
185	4	9	F	0	0	0	0	0	0	0	0	0	0	0	0	0	0	0	0	0	0	0		0	0	0	0	0	0	0	0	0	0	0	0		3	1	4	2	1	2	2	2	4	2
186	4	14	F	0	2	0	0	0	0	1	48	0	0	0	0	0	1	1	0	0	0	0		0	0	0	0	0	0	0	0	0	0	0	0		3	1	4	2	1	2	2	2	4	1
187	4	9	F	4342	0	0	1	104208	1	0	0	0	0	0	0	1	1	1	0	1	0	0		0	0	0	0	0	0	0	0	0	0	0	0		3	1	4	2	1	2	2	3	1	1
188	4	14	F	0	0	0	0	0	0	0	0	0	0	0	0	0	0	0	0	0	0	0		0	0	0	0	0	0	0	0	0	0	0	0		3	1	2	3	1	1	2	3	3	1
189	4	14	F	0	0	0	0	0	0	0	0	0	0	0	0	0	0	0	0	0	0	0		0	0	0	0	0	0	0	0	0	0	0	0		3	1	2	3	1	3	1	1	4	2
190	4	14	F	7	0	0	1	168	0	0	0	0	0	0	0	0	1	1	0	0	0	0		0	0	0	0	0	0	0	0	0	0	0	0		3	1	4	2	1	1	2	3	4	1
191	4	14	F	0	0	0	0	0	0	0	0	0	0	0	0	0	0	0	0	0	0	0		0	0	0	0	0	0	0	0	0	0	0	0		3	1	4	2	1	2	1	1	4	1
192	4	14	F	0	0	0	0	0	0	0	0	0	0	0	0	0	0	0	0	0	0	0		0	0	0	0	0	0	0	0	0	0	0	0		3	1	4	2	1	1	2	3	4	3
193	4	15	F	0	0	0	0	0	0	0	0	0	0	0	0	0	0	0	0	0	0	0		0	0	0	0	0	0	0	0	0	0	0	0		3	1	2	3	1	2	2	2	1	1
194	4	15	F	0	0	0	0	0	0	0	0	0	0	0	0	0	0	0	0	0	0	0		0	0	0	0	0	0	0	0	0	0	0	0		3	1	4	2	1	1	2	2	4	1
195	4	14	F	0	0	0	0	0	0	0	0	0	0	0	0	0	0	0	0	0	0	0		0	0	0	0	0	0	0	0	0	0	0	0		3	1	4	3	1	2	1	2	4	3
196	4	14	M	0	0	0	0	0	0	0	0	0	0	0	0	0	0	0	0	0	0	0		0	0	0	0	0	0	0	0	0	0	0	0		3	1	4	3	1	2	2	2	4	1
197	4	14	M	0	0	0	0	0	0	0	0	0	0	0	0	0	0	0	0	0	0	0		0	0	0	0	0	0	0	0	0	0	0	0		3	1	4	3	1	2	1	2	4	1
198	4	15	F	0	0	0	0	0	0	0	0	0	0	0	0	0	0	0	0	0	0	0		0	0	0	0	0	0	0	0	0	0	0	0		3	1	4	3	1	2	2	2	4	1
199	4	16	F	0	0	0	0	0	0	0	0	0	0	0	0	0	0	0	0	0	0	0		0	0	0	0	0	0	0	0	0	0	0	0		3	1	4	3	1	2	1	2	4	1
200	4	14	F	0	0	0	0	0	0	0	0	0	0	0	0	0	0	0	0	0	0	0		0	0	0	0	0	0	0	0	0	0	0	0		3	1	4	3	1	2	2	2	4	1
201	4	16	F	31	0	0	1	744	0	0	0	0	0	0	0	0	1	1	0	0	0	0		0	0	0	0	0	0	0	0	0	0	0	0		3	1	4	3	1	2	2	2	4	1
202	4	14	M	0	0	0	0	0	0	0	0	0	0	0	0	0	0	0	0	0	0	0		0	0	0	0	0	0	0	0	0	0	0	0		3	1	4	3	1	2	2	2	1	1
203	4	14	M	0	0	0	0	0	0	0	0	0	0	0	0	0	0	0	0	0	0	0		0	0	0	0	0	0	0	0	0	0	0	0		3	1	4	2	1	2	2	2	4	2
204	4	14	M	0	0	0	0	0	0	0	0	0	0	0	0	0	0	0	0	0	0	0		0	0	0	0	0	0	0	0	0	0	0	0		3	1	4	3	1	2	2	2	4	1
205	4	15	F	100	0	0	1	2400	0	0	0	0	0	0	0	0	1	1	0	0	0	0		0	0	0	0	0	0	0	0	0	0	0	0		3	1	4	2	2	2	1	2	4	1
206	4	15	F	366	0	0	1	8784	1	0	0	0	0	0	0	1	1	1	0	0	0	0		0	0	0	0	0	0	0	0	0	0	0	0		3	1	4	3	1	2	1	2	4	1
207	4	15	F	321	0	0	1	7704	1	0	0	0	0	0	0	1	1	1	0	0	0	0		0	0	0	0	0	0	0	0	0	0	0	0		3	1	4	3	1	1	2	3	4	1
208	4	14	M	0	0	0	0	0	0	0	0	0	0	0	0	0	0	0	0	0	0	0		0	0	0	0	0	0	0	0	0	0	0	0		3	1	4	2	1	2	1	3	4	3
209	4	14	F	0	0	0	0	0	0	0	0	0	0	0	0	0	0	0	0	0	0	0		0	0	0	0	0	0	0	0	0	0	0	0		3	1	4	2	1	2	1	2	4	1
210	4	14	F	0	2	0	0	0	0	1	48	0	0	0	0	0	1	1	0	0	0	0		0	0	0	0	0	0	0	0	0	0	0	0		3	1	4	2	1	2	1	2	4	3
211	4	14	F	0	0	0	0	0	0	0	0	0	0	0	0	0	0	0	0	0	0	0		0	0	0	0	0	0	0	0	0	0	0	0		3	1	4	3	1	2	1	2	4	1
212	4	14	F	0	0	0	0	0	0	0	0	0	0	0	0	0	0	0	0	0	0	0		0	0	0	0	0	0	0	0	0	0	0	0		3	1	4	3	1	1	2	2	4	1
213	4	14	F	0	0	0	0	0	0	0	0	0	0	0	0	0	0	0	0	0	0	0		0	0	0	0	0	0	0	0	0	0	0	0		3	1	4	3	1	2	1	2	4	2
214	4	14	M	0	0	0	0	0	0	0	0	0	0	0	0	0	0	0	0	0	0	0		0	0	0	0	0	0	0	0	0	0	0	0		3	1	4	2	1	2	2	2	4	1
215	4	15	M	0	0	0	0	0	0	0	0	0	0	0	0	0	0	0	0	0	0	0		0	0	0	0	0	0	0	0	0	0	0	0		3	1	4	3	1	2	2	2	4	1
216	4	15	M	0	0	0	0	0	0	0	0	0	0	0	0	0	0	0	0	0	0	0		0	0	0	0	0	0	0	0	0	0	0	0		3	1	4	2	1	2	2	2	4	1
217	4	14	M	0	0	0	0	0	0	0	0	0	0	0	0	0	0	0	0	0	0	0		0	0	0	0	0	0	0	0	0	0	0	0		3	1	4	2	1	2	2	2	4	1
218	4	9	M	280	6	0	1	6720	1	1	144	0	0	0	0	1	2	1	0	0	0	0		0	0	0	0	0	0	0	0	0	0	0	0		3	1	2	3	1	2	2	3	4	1
219	4	8	M	35	0	0	1	840	0	0	0	0	0	0	0	0	1	1	0	0	0	0		0	0	0	0	0	0	0	0	0	0	0	0		3	1	4	2	1	2	2	2	3	1
220	4	8	M	0	0	0	0	0	0	0	0	0	0	0	0	0	0	0	0	0	0	0		0	0	0	0	0	0	0	0	0	0	0	0		3	1	4	2	1	2	2	3	4	1
221	4	8	M	0	0	0	0	0	0	0	0	0	0	0	0	0	0	0	0	0	0	0		0	0	0	0	0	0	0	0	0	0	0	0		3	1	4	3	2	2	2	3	4	1
222	4	8	M	0	0	0	0	0	0	0	0	0	0	0	0	0	0	0	0	0	0	0		0	0	0	0	0	0	0	0	0	0	0	0		3	1	4	2	1	2	2	2	1	1
223	4	9	F	287	0	0	1	6888	1	0	0	0	0	0	0	1	1	1	0	0	0	0		0	0	0	0	0	0	0	0	0	0	0	0		3	1	2	2	1	2	2	2	3	1
224	4	9	F	0	0	0	0	0	0	0	0	0	0	0	0	0	0	0	0	0	0	0		0	0	0	0	0	0	0	0	0	0	0	0		3	1	2	2	1	2	2	2	4	1
225	4	9	F	0	6	0	0	0	0	1	144	0	0	0	0	0	1	1	0	0	0	0		0	0	0	0	0	0	0	0	0	0	0	0		3	1	2	3	1	2	2	2	4	1
226	4	9	F	0	0	0	0	0	0	0	0	0	0	0	0	0	0	0	0	0	0	0		0	0	0	0	0	0	0	0	0	0	0	0		3	1	4	3	2	2	2	3	1	1
227	4	9	F	0	0	0	0	0	0	0	0	0	0	0	0	0	0	0	0	0	0	0		0	0	0	0	0	0	0	0	0	0	0	0		3	1	2	2	1	2	2	2	1	1
228	4	7	M	10	2	0	1	240	0	1	48	0	0	0	0	0	2	1	0	0	0	0		0	0	0	0	0	0	0	0	0	0	0	0		3	1	2	2	1	1	2	2	4	1
229	4	9	M	46	1	0	1	1104	0	1	24	0	0	0	0	0	2	1	0	0	0	0		0	0	0	0	0	0	0	0	0	0	0	0		3	1	4	2	1	2	2	2	1	1
230	4	9	M	0	0	0	0	0	0	0	0	0	0	0	0	0	0	0	0	0	0	0		0	0	0	0	0	0	0	0	0	0	0	0		3	1	2	2	1	1	2	2	1	1
231	4	7	F	0	0	0	0	0	0	0	0	0	0	0	0	0	0	0	0	0	0	0		0	0	0	0	0	0	0	0	0	0	0	0		3	1	2	2	1	1	2	2	4	1
232	4	7	F	0	0	0	0	0	0	0	0	0	0	0	0	0	0	0	0	0	0	0		0	0	0	0	0	0	0	0	0	0	0	0		3	1	4	3	1	2	2	2	1	1
233	4	7	F	0	0	0	0	0	0	0	0	0	0	0	0	0	0	0	0	0	0	0		0	0	0	0	0	0	0	0	0	0	0	0		3	1	2	3	1	2	2	2	1	1
234	4	9	F	0	0	0	0	0	0	0	0	0	0	0	0	0	0	0	0	0	0	0		0	0	0	0	0	0	0	0	0	0	0	0		3	1	2	2	1	2	2	2	1	1
235	4	9	F	0	0	0	0	0	0	0	0	0	0	0	0	0	0	0	0	0	0	0		0	0	0	0	0	0	0	0	0	0	0	0		3	1	4	3	1	2	2	2	1	1
236	4	9	F	0	0	0	0	0	0	0	0	0	0	0	0	0	0	0	0	0	0	0		0	0	0	0	0	0	0	0	0	0	0	0		3	1	2	2	1	2	2	3	1	1
237	4	8	F	0	0	0	0	0	0	0	0	0	0	0	0	0	0	0	0	0	0	0		2	0	0	1	0	0	0	0	0	1	1	0		3	1	2	3	1	1	2	2	4	1
238	4	8	M	0	0	0	0	0	0	0	0	0	0	0	0	0	0	0	0	0	0	0		0	0	0	0	0	0	0	0	0	0	0	0		3	1	4	2	1	2	2	2	1	1
239	4	9	F	0	0	0	0	0	0	0	0	0	0	0	0	0	0	0	0	0	0	0		0	0	0	0	0	0	0	0	0	0	0	0		3	1	4	2	1	2	1	2	3	1
240	4	9	F	0	0	0	0	0	0	0	0	0	0	0	0	0	0	0	0	0	1	0		2	0	0	1	0	0	0	1	0	1	1	0		3	1	4	2	1	2	2	2	1	1
241	5	9	F	0	0	0	0	0	0	0	0	0	0	0	0	0	0	0	0	0	0	0		0	0	0	0	0	0	0	0	0	0	0	0		3	1	2	3	1	2	2	2	4	1
242	5	14	F	861	0	0	1	20664	1	0	0	0	0	0	0	1	1	1	0	0	0	0		0	0	0	0	0	0	0	0	0	0	0	0		3	1	4	2	1	3	1	3	4	1
243	5	14	F	28	0	0	1	672	0	0	0	0	0	0	0	0	1	1	0	0	0	0		0	0	0	0	0	0	0	0	0	0	0	0		3	1	4	3	1	2	2	2	4	1
244	5	9	F	0	0	0	0	0	0	0	0	0	0	0	0	0	0	0	0	0	0	0		0	0	0	0	0	0	0	0	0	0	0	0		3	1	4	2	1	2	2	2	1	1
245	5	9	F	0	0	0	0	0	0	0	0	0	0	0	0	0	0	0	0	0	0	0		0	0	0	0	0	0	0	0	0	0	0	0		3	1	4	3	1	2	2	2	1	3
246	5	7	F	0	0	0	0	0	0	0	0	0	0	0	0	0	0	0	0	0	0	0		0	0	0	0	0	0	0	0	0	0	0	0		3	1	4	2	1	2	2	2	4	1
247	5	14	F	0	0	0	0	0	0	0	0	0	0	0	0	0	0	0	0	1	0	0		0	0	0	0	0	0	0	0	0	0	0	0		3	1	2	3	1	1	2	2	3	1
248	5	14	F	0	0	0	0	0	0	0	0	0	0	0	0	0	0	0	0	0	0	0		0	0	0	0	0	0	0	0	0	0	0	0		3	1	2	3	1	1	1	2	1	1
249	5	6	M	0	0	0	0	0	0	0	0	0	0	0	0	0	0	0	0	0	0	0		0	0	0	0	0	0	0	0	0	0	0	0		3	1	4	3	1	1	2	1	4	3
250	5	14	M	0	0	0	0	0	0	0	0	0	0	0	0	0	0	0	0	0	0	0		0	0	0	0	0	0	0	0	0	0	0	0		3	1	2	3	1	1	1	2	4	1
251	5	14	M	0	0	0	0	0	0	0	0	0	0	0	0	0	0	0	0	0	0	0		0	0	0	0	0	0	0	0	0	0	0	0		3	1	4	3	2	1	2	2	4	1
252	5	14	M	0	0	0	0	0	0	0	0	0	0	0	0	0	0	0	0	0	0	0		0	0	0	0	0	0	0	0	0	0	0	0		3	1	4	3	1	2	2	2	4	1
253	5	7	F	2	1	0	1	48	0	1	24	0	0	0	0	0	2	1	0	0	0	0		0	0	0	0	0	0	0	0	0	0	0	0		3	1	4	2	1	2	2	2	1	2
254	5	7	M	0	0	0	0	0	0	0	0	0	0	0	0	0	0	0	0	0	0	0		0	0	0	0	0	0	0	0	0	0	0	0		3	1	4	3	1	3	2	3	1	3
255	5	9	F	90	6	0	1	2160	0	1	144	0	0	0	0	0	2	1	0	0	0	0		0	0	0	0	0	0	0	0	0	0	0	0		3	1	4	3	1	1	2	3	4	1
256	5	14	M	3	0	0	1	72	0	0	0	0	0	0	0	0	1	1	0	0	0	0		0	0	0	0	0	0	0	0	0	0	0	0		3	1	4	3	1	2	2	2	4	1
257	5	9	M	156	0	0	1	3744	0	0	0	0	0	0	0	0	1	1	0	0	0	0		0	0	0	0	0	0	0	0	0	0	0	0		3	1	2	3	1	1	1	2	1	1
258	5	14	M	0	0	0	0	0	0	0	0	0	0	0	0	0	0	0	0	0	0	0		0	0	0	0	0	0	0	0	0	0	0	0		3	1	4	3	1	2	2	2	4	1
259	5	15	M	6	0	0	1	144	0	0	0	0	0	0	0	0	1	1	0	0	0	0		0	0	0	0	0	0	0	0	0	0	0	0		3	1	4	3	1	2	2	2	1	1
260	5	15	F	1311	9	0	1	31464	1	1	216	0	0	0	0	1	2	1	0	0	0	0		0	0	0	0	0	0	0	0	0	0	0	0		3	1	2	3	1	1	2	2	1	1
261	5	8	M	0	0	0	0	0	0	0	0	0	0	0	0	0	0	0	0	0	0	0		0	0	0	0	0	0	0	0	0	0	0	0		3	1	4	2	1	2	2	2	2	3
262	5	14	F	0	0	0	0	0	0	0	0	0	0	0	0	0	0	0	0	0	0	0		0	0	0	0	0	0	0	0	0	0	0	0		3	1	2	2	1	2	1	2	4	2
263	5	9	F	0	0	0	0	0	0	0	0	0	0	0	0	0	0	0	0	0	0	0		0	0	0	0	0	0	0	0	0	0	0	0		3	1	2	2	1	2	2	2	4	3
264	5	14	F	0	0	0	0	0	0	0	0	0	0	0	0	0	0	0	0	0	0	0		0	0	0	0	0	0	0	0	0	0	0	0		3	1	2	3	1	1	1	2	1	1
265	5	15	F	0	0	0	0	0	0	0	0	0	0	0	0	0	0	0	0	0	0	0		0	0	0	0	0	0	0	0	0	0	0	0		3	1	2	3	1	1	1	2	1	1
266	5	15	F	0	0	0	0	0	0	0	0	0	0	0	0	0	0	0	0	0	0	0		0	0	0	0	0	0	0	0	0	0	0	0		3	1	2	3	1	1	2	2	1	1
267	5	14	F	0	0	0	0	0	0	0	0	0	0	0	0	0	0	0	0	0	0	0		0	0	0	0	0	0	0	0	0	0	0	0		3	1	4	3	1	2	1	2	1	1
268	5	14	F	0	0	0	0	0	0	0	0	0	0	0	0	0	0	0	0	0	0	0		0	0	0	0	0	0	0	0	0	0	0	0		3	1	2	3	2	1	1	2	4	1
269	5	9	M	0	0	0	0	0	0	0	0	0	0	0	0	0	0	0	0	0	0	0		0	0	0	0	0	0	0	0	0	0	0	0		3	1	2	3	1	1	1	2	4	1
270	5	14	F	0	0	0	0	0	0	0	0	0	0	0	0	0	0	0	0	0	0	0		0	0	0	0	0	0	0	0	0	0	0	0		3	1	2	3	1	2	1	1	4	1
271	5	14	M	0	0	0	0	0	0	0	0	0	0	0	0	0	0	0	0	0	0	0		0	0	0	0	0	0	0	0	0	0	0	0		3	1	4	3	1	2	2	2	4	2
272	5	15	F	0	0	0	0	0	0	0	0	0	0	0	0	0	0	0	0	0	0	0		0	0	0	0	0	0	0	0	0	0	0	0		3	1	2	3	1	2	1	1	4	2
273	5	15	M	0	0	0	0	0	0	0	0	0	0	0	0	0	0	0	0	0	0	0		0	0	0	0	0	0	0	0	0	0	0	0		3	1	4	3	1	2	1	3	4	1
274	5	9	M	19	0	0	1	456	0	0	0	0	0	0	0	0	1	1	0	0	0	0		0	0	0	0	0	0	0	0	0	0	0	0		3	1	4	3	2	2	2	2	4	1
275	5	8	M	0	0	0	0	0	0	0	0	0	0	0	0	0	0	0	0	0	0	0		2	0	0	1	0	0	0	0	0	1	1	0		3	1	1	1	1	1	1	2	4	1
276	5	9	M	0	1	0	0	0	0	1	24	0	0	0	0	0	1	1	0	0	0	0		0	0	0	0	0	0	0	0	0	0	0	0		3	1	2	3	1	1	1	2	1	1
277	5	8	M	0	0	0	0	0	0	0	0	0	0	0	0	0	0	0	0	0	0	0		0	0	0	0	0	0	0	0	0	0	0	0		3	1	4	2	1	2	2	2	4	1
278	5	8	M	0	0	0	0	0	0	0	0	0	0	0	0	0	0	0	0	0	0	0		0	0	0	0	0	0	0	0	0	0	0	0		2	1	4	3	1	2	2	2	4	2
279	5	8	M	98	0	0	1	2352	0	0	0	0	0	0	0	0	1	1	0	0	0	0		0	0	0	0	0	0	0	0	0	0	0	0		3	1	4	2	1	2	2	3	4	3
280	5	9	F	0	0	0	0	0	0	0	0	0	0	0	0	0	0	0	0	0	0	0		3	0	0	1	0	0	0	0	0	1	1	0		3	1	4	3	1	1	2	2	4	1
281	5	9	F	0	0	0	0	0	0	0	0	0	0	0	0	0	0	0	0	0	0	0		0	0	0	0	0	0	0	0	0	0	0	0		3	1	4	3	2	1	1	1	4	1
282	5	8	F	0	0	0	0	0	0	0	0	0	0	0	0	0	0	0	0	0	0	0		0	0	0	0	0	0	0	0	0	0	0	0		3	1	2	3	1	1	1	1	4	1
283	5	8	F	0	0	0	0	0	0	0	0	0	0	0	0	0	0	0	0	0	0	0		10	10	0	1	1	0	0	0	0	2	1	0		1	1	2	3	1	1	1	1	1	1
284	5	8	F	0	0	0	0	0	0	0	0	0	0	0	0	0	0	0	0	0	0	0		0	0	0	0	0	0	0	0	0	0	0	0		3	1	2	3	1	1	1	1	1	1
285	5	7	F	0	0	0	0	0	0	0	0	0	0	0	0	0	0	0	0	0	0	0		0	0	0	0	0	0	0	0	0	0	0	0		2	1	2	3	1	1	1	2	1	1
286	5	7	F	264	0	0	1	6336	1	0	0	0	0	0	0	1	1	1	0	0	0	0		0	0	0	0	0	0	0	0	0	0	0	0		3	1	4	3	1	1	1	1	1	1
287	5	7	F	0	0	0	0	0	0	0	0	0	0	0	0	0	0	0	0	0	0	0		0	0	0	0	0	0	0	0	0	0	0	0		2	1	4	3	1	1	1	2	1	1
288	5	9	F	0	0	0	0	0	0	0	0	0	0	0	0	0	0	0	0	0	0	0		4	0	0	1	0	0	0	0	1	1	1	0		3	1	2	3	1	2	1	1	4	1
289	5	8	F	0	0	0	0	0	0	0	0	0	0	0	0	0	0	0	0	0	0	0		1	0	0	1	0	0	0	0	0	1	1	0		3	1	2	3	1	1	1	2	4	1
290	5	15	M	7	0	0	1	168	0	0	0	0	0	0	0	0	1	1	0	0	0	0		0	0	0	0	0	0	0	0	0	0	0	0		3	1	2	3	1	1	1	2	4	1
291	5	9	F	0	0	0	0	0	0	0	0	0	0	0	0	0	0	0	0	0	0	0		0	0	0	0	0	0	0	0	0	0	0	0		3	1	2	3	1	1	1	1	4	1
292	5	14	M	743	0	0	1	17832	1	0	0	0	0	0	0	1	1	1	0	0	0	0		0	0	0	0	0	0	0	0	0	0	0	0		3	1	4	3	1	2	2	2	4	1
293	5	15	F	0	0	0	0	0	0	0	0	0	0	0	0	0	0	0	0	0	0	0		0	0	0	0	0	0	0	0	0	0	0	0		3	1	2	3	1	1	1	3	4	1
294	5	16	F	0	0	0	0	0	0	0	0	0	0	0	0	0	0	0	0	0	0	0		0	0	0	0	0	0	0	0	0	0	0	0		3	1	2	3	1	2	1	3	4	1
295	5	14	F	0	0	0	0	0	0	0	0	0	0	0	0	0	0	0	0	0	0	0		0	0	0	0	0	0	0	0	0	0	0	0		3	1	2	3	1	1	1	2	4	1
296	5	14	F	4	0	0	1	96	0	0	0	0	0	0	0	0	1	1	0	0	0	0		0	0	0	0	0	0	0	0	0	0	0	0		3	1	4	2	1	2	2	2	4	1
297	5	9	F	0	0	0	0	0	0	0	0	0	0	0	0	0	0	0	0	0	0	0		0	0	0	0	0	0	0	0	0	0	0	0		3	1	2	3	1	1	1	2	4	1
298	5	14	M	0	0	0	0	0	0	0	0	0	0	0	0	0	0	0	0	0	1	0		0	0	0	0	0	0	0	1	0	0	0	0		3	1	2	2	1	1	2	2	4	1
299	5	16	F	0	0	0	0	0	0	0	0	0	0	0	0	0	0	0	0	0	0	0		0	0	0	0	0	0	0	0	0	0	0	0		3	1	2	3	1	1	1	1	4	1
300	5	16	F	0	0	0	0	0	0	0	0	0	0	0	0	0	0	0	0	0	0	0		0	0	0	0	0	0	0	0	0	0	0	0		3	1	2	3	1	1	1	3	4	1
301	6	15	F	2	0	0	1	48	0	0	0	0	0	0	0	0	1	1	0	0	0	0		0	0	0	0	0	0	0	0	0	0	0	0		3	1	2	3	1	1	1	2	1	1
302	6	7	M	171	0	0	1	4104	0	0	0	0	0	0	0	0	1	1	0	0	0	0		0	0	0	0	0	0	0	0	0	0	0	0		3	1	4	3	1	2	2	2	4	3
303	6	14	F	0	0	0	0	0	0	0	0	0	0	0	0	0	0	0	0	0	0	0		0	0	0	0	0	0	0	0	0	0	0	0		3	1	4	3	1	2	2	2	1	1
304	6	9	F	0	0	0	0	0	0	0	0	0	0	0	0	0	0	0	0	0	0	0		0	0	0	0	0	0	0	0	0	0	0	0		3	1	2	2	1	2	2	2	1	3
305	6	7	M	0	0	0	0	0	0	0	0	0	0	0	0	0	0	0	0	0	0	0		0	0	0	0	0	0	0	0	0	0	0	0		3	1	4	3	1	2	1	2	4	3
306	6	16	F	0	0	0	0	0	0	0	0	0	0	0	0	0	0	0	0	0	0	0		0	0	0	0	0	0	0	0	0	0	0	0		3	1	2	3	1	1	1	2	4	2
307	6	17	F	0	0	0	0	0	0	0	0	0	0	0	0	0	0	0	0	0	0	0		0	0	0	0	0	0	0	0	0	0	0	0		3	1	2	3	1	2	1	3	4	1
308	6	9	M	0	0	0	0	0	0	0	0	0	0	0	0	0	0	0	0	0	0	0		0	0	0	0	0	0	0	0	0	0	0	0		3	1	2	3	1	1	1	2	4	3
309	6	8	M	0	0	0	0	0	0	0	0	0	0	0	0	0	0	0	0	0	0	0		0	0	0	0	0	0	0	0	0	0	0	0		3	1	2	3	2	1	1	2	1	1
310	6	8	M	0	0	0	0	0	0	0	0	0	0	0	0	0	0	0	0	0	0	0		0	0	0	0	0	0	0	0	0	0	0	0		2	1	4	2	1	1	1	2	1	1
311	6	14	F	0	0	0	0	0	0	0	0	0	0	0	0	0	0	0	0	0	0	0		0	0	0	0	0	0	0	0	0	0	0	0		3	1	2	3	1	1	1	1	2	1
312	6	8	F	0	0	0	0	0	0	0	0	0	0	0	0	0	0	0	0	0	0	0		0	0	0	0	0	0	0	0	0	0	0	0		2	1	4	3	1	1	1	2	1	1
313	6	9	F	0	0	0	0	0	0	0	0	0	0	0	0	0	0	0	0	0	0	0		0	0	0	0	0	0	0	0	0	0	0	0		3	1	2	3	1	1	2	2	1	1
314	6	7	F	0	0	0	0	0	0	0	0	0	0	0	0	0	0	0	0	0	0	0		0	0	0	0	0	0	0	0	0	0	0	0		3	1	2	3	1	1	1	2	1	1
315	6	7	F	89	0	0	1	2136	0	0	0	0	0	0	0	0	1	1	0	0	0	0		0	0	0	0	0	0	0	0	0	0	0	0		3	1	2	3	1	1	1	2	4	1
316	6	14	F	433	29	0	1	10392	1	1	696	0	0	0	0	1	2	1	0	0	0	0		0	0	0	0	0	0	0	0	0	0	0	0		3	1	4	3	1	2	1	1	1	1
317	6	6	F	0	0	0	0	0	0	0	0	0	0	0	0	0	0	0	0	0	0	0		0	0	0	0	0	0	0	0	0	0	0	0		3	1	2	3	1	1	1	1	1	1
318	6	9	F	0	0	0	0	0	0	0	0	0	0	0	0	0	0	0	0	0	0	0		0	0	0	0	0	0	0	0	0	0	0	0		3	1	2	3	1	1	1	1	1	2
319	6	7	M	0	0	0	0	0	0	0	0	0	0	0	0	0	0	0	0	0	0	0		0	0	0	0	0	0	0	0	0	0	0	0		3	1	2	3	1	1	1	1	1	1
320	6	8	M	0	0	0	0	0	0	0	0	0	0	0	0	0	0	0	0	0	0	0		0	0	0	0	0	0	0	0	0	0	0	0		1	1	4	2	1	2	2	2	4	1
321	6	9	M	0	0	0	0	0	0	0	0	0	0	0	0	0	0	0	0	0	0	0		0	0	0	0	0	0	0	0	0	0	0	0		3	1	2	3	2	1	2	2	1	2
322	6	7	M	0	0	0	0	0	0	0	0	0	0	0	0	0	0	0	0	0	0	0		0	0	0	0	0	0	0	0	0	0	0	0		3	1	4	3	1	1	2	2	4	3
323	6	5	F	0	0	0	0	0	0	0	0	0	0	0	0	0	0	0	0	0	0	0		0	0	0	0	0	0	0	0	0	0	0	0		3	1	2	2	1	1	2	2	4	3
324	6	7	F	0	0	0	0	0	0	0	0	0	0	0	0	0	0	0	0	0	0	0		0	0	0	0	0	0	0	0	0	0	0	0		3	2	99	99	1	1	1	1	3	1
325	6	9	M	0	0	0	0	0	0	0	0	0	0	0	0	0	0	0	0	0	0	0		0	0	0	0	0	0	0	0	0	0	0	0		3	2	99	99	1	1	2	2	3	2
326	6	9	M	0	8	0	0	0	0	1	192	0	0	0	0	0	1	1	0	0	0	0		0	0	0	0	0	0	0	0	0	0	0	0		3	1	3	3	1	2	2	2	3	1
327	6	8	M	0	0	0	0	0	0	0	0	0	0	0	0	0	0	0	0	0	0	0		0	0	0	0	0	0	0	0	0	0	0	0		3	2	99	99	1	2	2	2	3	1
328	6	8	M	0	0	0	0	0	0	0	0	0	0	0	0	0	0	0	0	0	0	0		0	0	0	0	0	0	0	0	0	0	0	0		2	1	4	3	2	2	2	2	3	2
329	6	9	F	0	0	0	0	0	0	0	0	0	0	0	0	0	0	0	0	0	0	0		0	0	0	0	0	0	0	0	0	0	0	0		3	2	99	99	1	1	1	1	4	2
330	6	7	F	0	0	0	0	0	0	0	0	0	0	0	0	0	0	0	0	0	0	0		0	0	0	0	0	0	0	0	0	0	0	0		3	2	99	99	1	1	1	1	4	2
331	6	8	M	117	4	3	1	2808	0	1	96	0	1	72	0	0	3	1	0	0	0	0		0	0	0	0	0	0	0	0	0	0	0	0		3	1	2	3	2	2	1	2	4	2
332	6	14	M	0	0	0	0	0	0	0	0	0	0	0	0	0	0	0	0	0	0	0		0	0	0	0	0	0	0	0	0	0	0	0		2	1	4	3	1	2	2	2	4	1
333	6	15	M	0	0	0	0	0	0	0	0	0	0	0	0	0	0	0	0	0	0	0		0	0	0	0	0	0	0	0	0	0	0	0		3	1	4	3	1	1	1	1	4	1
334	6	14	M	0	0	0	0	0	0	0	0	0	0	0	0	0	0	0	0	0	0	0		0	0	0	0	0	0	0	0	0	0	0	0		3	1	2	3	1	1	1	2	4	1
335	6	14	F	0	0	0	0	0	0	0	0	0	0	0	0	0	0	0	0	0	0	0		0	0	0	0	0	0	0	0	0	0	0	0		3	1	4	3	1	1	1	2	4	2
336	6	14	M	0	0	0	0	0	0	0	0	0	0	0	0	0	0	0	0	1	0	0		0	0	0	0	0	0	0	0	0	0	0	0		3	1	2	3	1	1	1	2	1	1
337	6	14	M	0	0	0	0	0	0	0	0	0	0	0	0	0	0	0	0	0	0	0		0	0	0	0	0	0	0	0	0	0	0	0		3	1	2	1	1	1	1	1	4	2
338	6	14	M	0	0	0	0	0	0	0	0	0	0	0	0	0	0	0	0	0	0	0		0	0	0	0	0	0	0	0	0	0	0	0		3	1	4	3	1	1	2	2	4	1
339	6	14	F	0	0	0	0	0	0	0	0	0	0	0	0	0	0	0	0	0	0	0		0	0	0	0	0	0	0	0	0	0	0	0		3	1	2	1	1	1	1	1	4	1
340	6	17	M	24	3	0	1	576	0	1	72	0	0	0	0	0	2	1	0	0	0	0		0	0	0	0	0	0	0	0	0	0	0	0		3	1	4	3	1	1	1	1	4	1
341	6	14	F	0	0	0	0	0	0	0	0	0	0	0	0	0	0	0	0	0	0	0		0	0	0	0	0	0	0	0	0	0	0	0		3	1	4	3	2	2	1	2	4	3
342	6	14	F	24	1	0	1	576	0	1	24	0	0	0	0	0	2	1	0	0	0	0		0	0	0	0	0	0	0	0	0	0	0	0		3	1	2	3	1	1	2	2	4	1
343	6	15	F	0	0	0	0	0	0	0	0	0	0	0	0	0	0	0	0	0	0	0		0	0	0	0	0	0	0	0	0	0	0	0		3	1	4	3	1	1	1	2	4	1
344	6	15	F	0	0	0	0	0	0	0	0	0	0	0	0	0	0	0	0	0	0	0		0	0	0	0	0	0	0	0	0	0	0	0		3	1	4	3	1	1	1	1	1	1
345	6	14	F	0	0	0	0	0	0	0	0	0	0	0	0	0	0	0	1	0	0	0		0	0	0	0	0	0	0	0	0	0	0	0		3	1	4	3	1	1	1	2	4	1
346	6	14	F	0	0	0	0	0	0	0	0	0	0	0	0	0	0	0	0	0	0	0		0	0	0	0	0	0	0	0	0	0	0	0		3	1	2	3	1	1	1	2	2	1
347	6	16	F	0	0	0	0	0	0	0	0	0	0	0	0	0	0	0	0	0	0	0		0	0	0	0	0	0	0	0	0	0	0	0		3	1	4	3	1	2	2	2	1	1
348	6	17	F	0	0	0	0	0	0	0	0	0	0	0	0	0	0	0	0	0	0	0		0	0	0	0	0	0	0	0	0	0	0	0		3	1	4	3	1	1	1	2	1	1
349	6	7	F	0	0	0	0	0	0	0	0	0	0	0	0	0	0	0	0	0	0	0		0	0	0	0	0	0	0	0	0	0	0	0		3	1	3	3	1	2	1	2	1	1
350	6	8	F	0	0	0	0	0	0	0	0	0	0	0	0	0	0	0	0	0	0	0		0	0	0	0	0	0	0	0	0	0	0	0		3	1	1	3	1	1	1	1	1	1
351	6	9	M	0	0	0	0	0	0	0	0	0	0	0	0	0	0	0	0	0	0	0		0	0	0	0	0	0	0	0	0	0	0	0		3	1	4	3	1	1	1	2	4	1
352	6	14	M	0	0	0	0	0	0	0	0	0	0	0	0	0	0	0	0	0	0	0		0	0	0	0	0	0	0	0	0	0	0	0		3	1	4	3	1	2	2	2	4	1
353	6	14	M	0	0	0	0	0	0	0	0	0	0	0	0	0	0	0	0	0	0	0		0	0	0	0	0	0	0	0	0	0	0	0		3	1	4	3	1	1	2	2	4	1
354	6	14	M	0	0	0	0	0	0	0	0	0	0	0	0	0	0	0	0	0	0	0		0	0	0	0	0	0	0	0	0	0	0	0		3	1	4	3	1	1	1	2	4	1
355	6	15	F	0	1	0	0	0	0	1	24	0	0	0	0	0	1	1	0	0	0	0		0	0	0	0	0	0	0	0	0	0	0	0		3	1	4	3	1	1	1	1	4	1
356	6	16	F	0	0	0	0	0	0	0	0	0	0	0	0	0	0	0	0	0	0	0		0	0	0	0	0	0	0	0	0	0	0	0		3	1	1	3	1	1	1	1	4	1
357	6	15	F	0	0	0	0	0	0	0	0	0	0	0	0	0	0	0	0	0	0	0		0	0	0	0	0	0	0	0	0	0	0	0		3	1	4	3	1	1	2	2	4	1
358	6	14	F	88	0	0	1	2112	0	0	0	0	0	0	0	0	1	1	0	0	0	0		0	0	0	0	0	0	0	0	0	0	0	0		3	1	4	3	1	1	2	2	1	1
359	6	14	F	0	1	0	0	0	0	1	24	0	0	0	0	0	1	1	0	0	0	0		0	0	0	0	0	0	0	0	0	0	0	0		3	1	4	3	1	1	1	2	1	1
360	6	6	M	169	0	0	1	4056	0	0	0	0	0	0	0	0	1	1	0	0	0	0		0	0	0	0	0	0	0	0	0	0	0	0		3	1	4	3	1	1	1	1	1	1
361	7	8	M	0	0	0	0	0	0	0	0	0	0	0	0	0	0	0	0	0	0	0		0	0	0	0	0	0	0	0	0	0	0	0		3	1	4	3	1	2	2	2	4	3
362	7	9	M	0	0	0	0	0	0	0	0	0	0	0	0	0	0	0	0	0	0	0		0	0	0	0	0	0	0	0	0	0	0	0		3	1	4	3	1	1	2	2	4	1
363	7	8	M	193	8	0	1	4632	0	1	192	0	0	0	0	0	2	1	0	0	0	0		0	0	0	0	0	0	0	0	0	0	0	0		3	1	4	3	1	1	1	1	1	1
364	7	8	F	0	0	0	0	0	0	0	0	0	0	0	0	0	0	0	0	0	0	0		0	0	0	0	0	0	0	0	0	0	0	0		3	1	4	2	1	2	2	2	4	3
365	7	8	M	0	0	0	0	0	0	0	0	0	0	0	0	0	0	0	0	0	0	0		0	0	0	0	0	0	0	0	0	0	0	0		3	1	4	3	1	2	2	2	1	3
366	7	6	F	0	0	0	0	0	0	0	0	0	0	0	0	0	0	0	1	0	0	0		0	0	0	0	0	0	0	0	0	0	0	0		3	1	2	3	1	2	2	2	4	1
367	7	9	M	0	0	0	0	0	0	0	0	0	0	0	0	0	0	0	0	0	0	0		0	0	0	0	0	0	0	0	0	0	0	0		3	1	4	3	1	2	1	2	1	1
368	7	7	M	0	0	0	0	0	0	0	0	0	0	0	0	0	0	0	0	0	0	0		0	0	0	0	0	0	0	0	0	0	0	0		3	1	4	2	2	2	1	1	1	3
369	7	7	M	0	0	0	0	0	0	0	0	0	0	0	0	0	0	0	0	0	0	0		0	0	0	0	0	0	0	0	0	0	0	0		3	1	2	3	1	1	1	2	1	2
370	7	7	M	49	0	0	1	1176	0	0	0	0	0	0	0	0	1	1	0	0	0	0		0	0	0	0	0	0	0	0	0	0	0	0		3	1	4	3	1	2	1	2	3	1
371	7	7	F	0	0	0	0	0	0	0	0	0	0	0	0	0	0	0	0	0	0	0		0	0	0	0	0	0	0	0	0	0	0	0		3	1	4	3	1	2	1	2	1	3
372	7	7	F	0	0	0	0	0	0	0	0	0	0	0	0	0	0	0	0	0	0	0		0	0	0	0	0	0	0	0	0	0	0	0		3	1	4	3	1	2	1	2	1	3
373	7	7	F	0	0	0	0	0	0	0	0	0	0	0	0	0	0	0	1	0	0	0		0	0	0	0	0	0	0	0	0	0	0	0		3	1	4	3	1	2	1	2	1	3
374	7	7	M	0	0	0	0	0	0	0	0	0	0	0	0	0	0	0	0	0	0	0		0	0	0	0	0	0	0	0	0	0	0	0		3	1	4	2	1	1	1	2	1	3
375	7	7	F	0	0	0	0	0	0	0	0	0	0	0	0	0	0	0	0	0	0	0		0	0	0	0	0	0	0	0	0	0	0	0		3	1	4	2	1	1	1	2	4	3
376	7	7	M	0	0	0	0	0	0	0	0	0	0	0	0	0	0	0	0	0	0	0		0	0	0	0	0	0	0	0	0	0	0	0		3	1	4	3	1	2	1	2	4	3
377	7	6	F	0	0	0	0	0	0	0	0	0	0	0	0	0	0	0	0	0	0	0		0	0	0	0	0	0	0	0	0	0	0	0		3	1	2	3	1	1	1	1	1	3
378	7	7	F	0	0	0	0	0	0	0	0	0	0	0	0	0	0	0	0	0	0	0		0	0	0	0	0	0	0	0	0	0	0	0		3	1	2	2	1	1	1	1	1	1
379	7	6	F	0	0	0	0	0	0	0	0	0	0	0	0	0	0	0	0	0	0	0		0	0	0	0	0	0	0	0	0	0	0	0		3	1	4	2	1	2	1	2	4	3
380	7	7	M	123	0	0	1	2952	0	0	0	0	0	0	0	0	1	1	0	0	0	0		0	0	0	0	0	0	0	0	0	0	0	0		3	1	2	2	2	1	1	1	4	1
381	7	7	F	0	0	0	0	0	0	0	0	0	0	0	0	0	0	0	0	0	0	0		0	0	0	0	0	0	0	0	0	0	0	0		3	1	2	3	1	1	1	2	1	1
382	7	9	F	0	0	0	0	0	0	0	0	0	0	0	0	0	0	0	0	0	0	0		0	0	0	0	0	0	0	0	0	0	0	0		3	1	2	2	1	1	2	1	1	1
383	7	9	M	0	0	0	0	0	0	0	0	0	0	0	0	0	0	0	0	0	0	0		0	0	0	0	0	0	0	0	0	0	0	0		3	1	4	2	1	2	2	3	1	1
384	7	6	F	0	128	0	0	0	0	1	3072	1	0	0	0	1	1	1	1	0	0	0		0	0	0	0	0	0	0	0	0	0	0	0		3	1	4	2	1	2	2	2	1	3
385	7	5	F	0	0	0	0	0	0	0	0	0	0	0	0	0	0	0	0	0	0	0		0	0	0	0	0	0	0	0	0	0	0	0		3	1	4	2	1	2	2	2	4	3
386	7	7	F	0	0	0	0	0	0	0	0	0	0	0	0	0	0	0	0	0	0	0		0	0	0	0	0	0	0	0	0	0	0	0		3	1	4	3	1	1	1	2	1	3
387	7	8	F	0	0	0	0	0	0	0	0	0	0	0	0	0	0	0	0	0	0	0		0	0	0	0	0	0	0	0	0	0	0	0		3	1	2	2	1	1	1	2	4	1
388	7	7	F	0	0	0	0	0	0	0	0	0	0	0	0	0	0	0	0	0	0	0		0	0	0	0	0	0	0	0	0	0	0	0		3	1	4	2	1	2	2	2	4	3
389	7	6	F	0	0	0	0	0	0	0	0	0	0	0	0	0	0	0	0	0	0	0		0	0	0	0	0	0	0	0	0	0	0	0		3	1	2	2	1	1	1	1	4	2
390	7	7	F	0	0	0	0	0	0	0	0	0	0	0	0	0	0	0	0	0	0	0		0	0	0	0	0	0	0	0	0	0	0	0		3	1	2	3	1	1	1	1	3	1
391	7	14	F	0	0	0	0	0	0	0	0	0	0	0	0	0	0	0	0	0	0	0		0	0	0	0	0	0	0	0	0	0	0	0		3	1	4	3	1	1	1	1	4	1
392	7	14	F	0	0	0	0	0	0	0	0	0	0	0	0	0	0	0	0	0	0	0		0	0	0	0	0	0	0	1	0	0	0	0		3	1	4	3	1	1	2	2	3	1
393	7	14	F	2	0	0	1	48	0	0	0	0	0	0	0	0	1	1	0	0	0	0		0	0	0	0	0	0	0	0	0	0	0	0		3	1	3	3	2	2	2	2	4	1
394	7	14	F	0	0	0	0	0	0	0	0	0	0	0	0	0	0	0	0	0	0	0		0	0	0	0	0	0	0	0	0	0	0	0		3	1	2	2	1	1	1	1	4	1
395	7	14	F	0	0	0	0	0	0	0	0	0	0	0	0	0	0	0	0	0	0	0		0	1	0	0	1	0	0	0	0	1	1	0		3	1	4	3	1	1	1	1	4	1
396	7	14	F	0	0	0	0	0	0	0	0	0	0	0	0	0	0	0	0	0	0	0		0	0	0	0	0	0	0	0	0	0	0	0		3	1	4	2	1	2	1	1	4	1
397	7	8	M	0	0	0	0	0	0	0	0	0	0	0	0	0	0	0	0	0	0	0		0	0	0	0	0	0	0	0	0	0	0	0		3	1	4	2	1	2	2	2	4	1
398	7	14	M	23	0	0	1	552	0	0	0	0	0	0	0	0	1	1	0	0	0	0		0	0	0	0	0	0	0	0	0	0	0	0		3	1	4	3	1	1	1	1	4	1
399	7	14	M	0	0	0	0	0	0	0	0	0	0	0	0	0	0	0	0	0	0	0		0	0	0	0	0	0	0	0	0	0	0	0		3	1	2	3	1	1	1	1	4	1
400	7	16	F	0	0	0	0	0	0	0	0	0	0	0	0	0	0	0	0	0	0	0		0	0	0	0	0	0	0	0	0	0	0	0		3	1	2	3	1	1	1	1	4	1
401	7	15	M	0	1	0	0	0	0	1	24	0	0	0	0	0	1	1	1	0	0	0		0	0	0	0	0	0	0	0	0	0	0	0		2	1	4	3	1	1	1	1	3	1
402	7	14	M	51	0	0	1	1224	0	0	0	0	0	0	0	0	1	1	0	1	0	0		0	0	0	0	0	0	0	0	0	0	0	0		3	1	4	3	1	3	2	2	4	1
403	7	17	M	15	0	0	1	360	0	0	0	0	0	0	0	0	1	1	0	0	0	0		0	0	0	0	0	0	0	0	0	0	0	0		3	1	4	3	2	1	1	1	4	1
404	7	14	M	0	0	0	0	0	0	0	0	0	0	0	0	0	0	0	0	1	0	0		0	0	0	0	0	0	0	0	0	0	0	0		3	1	2	3	1	1	1	1	2	1
405	7	14	M	0	0	0	0	0	0	0	0	0	0	0	0	0	0	0	0	0	0	0		0	0	0	0	0	0	0	0	0	0	0	0		2	1	4	3	1	1	1	2	1	1
406	7	14	M	0	0	0	0	0	0	0	0	0	0	0	0	0	0	0	0	0	0	0		0	0	0	0	0	0	0	0	0	0	0	0		3	1	2	3	1	3	1	1	4	1
407	7	14	F	0	0	0	0	0	0	0	0	0	0	0	0	0	0	0	0	0	0	0		0	0	0	0	0	0	0	0	0	0	0	0		3	1	2	3	1	1	1	1	4	1
408	7	14	F	0	0	0	0	0	0	0	0	0	0	0	0	0	0	0	0	0	0	0		0	0	0	0	0	0	0	0	0	0	0	0		3	1	2	3	2	1	1	1	4	1
409	7	14	F	0	0	0	0	0	0	0	0	0	0	0	0	0	0	0	0	0	0	0		0	0	0	0	0	0	0	0	0	0	0	0		3	1	2	3	1	1	1	1	4	1
410	7	14	F	0	0	0	0	0	0	0	0	0	0	0	0	0	0	0	0	0	0	0		0	0	0	0	0	0	0	0	0	0	0	0		3	1	2	3	1	1	1	1	4	1
411	7	14	F	0	2	0	0	0	0	1	48	0	0	0	0	0	1	1	0	0	0	0		0	0	0	0	0	0	0	0	0	0	0	0		2	1	4	3	1	1	1	1	4	1
412	7	14	F	0	0	0	0	0	0	0	0	0	0	0	0	0	0	0	0	0	0	0		0	0	0	0	0	0	0	0	0	0	0	0		2	1	2	3	1	2	1	1	4	1
413	7	14	F	0	0	0	0	0	0	0	0	0	0	0	0	0	0	0	0	0	0	0		0	0	0	0	0	0	0	0	0	0	0	0		2	1	2	3	1	2	1	1	4	1
414	7	15	F	0	0	0	0	0	0	0	0	0	0	0	0	0	0	0	0	0	0	0		0	0	0	0	0	0	0	0	0	0	0	0		2	1	4	3	1	1	1	1	4	1
415	7	14	F	15	0	0	1	360	0	0	0	0	0	0	0	0	1	1	0	0	0	0		0	0	0	0	0	0	0	0	0	0	0	0		2	1	2	3	1	2	1	1	4	1
416	7	15	M	0	0	0	0	0	0	0	0	0	0	0	0	0	0	0	0	0	0	0		3	0	0	1	0	0	0	0	0	1	1	0		3	1	2	3	1	2	1	1	4	1
417	7	14	M	0	0	0	0	0	0	0	0	0	0	0	0	0	0	0	0	0	0	0		0	0	0	0	0	0	0	0	0	0	0	0		2	1	2	3	1	2	1	1	4	1
418	7	14	M	0	0	0	0	0	0	0	0	0	0	0	0	0	0	0	0	0	0	0		0	0	0	0	0	0	0	0	0	0	0	0		3	1	2	3	1	2	2	2	4	1
419	7	14	F	0	0	0	0	0	0	0	0	0	0	0	0	0	0	0	0	0	0	0		0	0	0	0	0	0	0	0	0	0	0	0		3	1	4	3	1	1	1	1	1	1
420	7	16	F	0	0	0	0	0	0	0	0	0	0	0	0	0	0	0	0	0	0	0		0	0	0	0	0	0	0	0	0	0	0	0		3	1	2	3	1	1	1	1	4	1
421	8	14	F	0	1	0	0	0	0	1	24	0	0	0	0	0	1	1	0	0	0	0		0	2	0	0	1	0	0	0	0	1	1	0		3	1	4	3	1	1	1	1	4	1
422	8	9	F	0	0	0	0	0	0	0	0	0	0	0	0	0	0	0	0	0	0	0		0	0	0	0	0	0	0	0	0	0	0	0		3	1	2	3	1	1	1	1	4	1
423	8	14	F	0	0	0	0	0	0	0	0	0	0	0	0	0	0	0	0	0	0	0		0	0	0	0	0	0	0	0	0	0	0	0		3	2	99	99	1	2	1	1	4	1
424	8	8	F	0	0	0	0	0	0	0	0	0	0	0	0	0	0	0	0	0	0	0		0	0	0	0	0	0	0	0	0	0	0	0		3	1	4	3	1	2	1	1	4	1
425	8	14	M	0	0	0	0	0	0	0	0	0	0	0	0	0	0	0	0	1	0	0		0	0	0	0	0	0	0	0	0	0	0	0		3	1	4	3	1	1	1	2	4	1
426	8	14	M	0	0	0	0	0	0	0	0	0	0	0	0	0	0	0	0	0	0	0		0	0	0	0	0	0	0	0	0	0	0	0		3	2	99	99	1	1	1	2	3	1
427	8	7	M	0	0	0	0	0	0	0	0	0	0	0	0	0	0	0	0	1	0	0		0	0	0	0	0	0	0	0	0	0	0	0		3	2	99	99	2	2	2	2	4	1
428	8	9	M	23	0	0	1	552	0	0	0	0	0	0	0	0	1	1	0	0	0	0		0	0	0	0	0	0	0	0	0	0	0	0		3	1	4	1	2	1	1	1	1	1
429	8	9	M	2	0	0	1	48	0	0	0	0	0	0	0	0	1	1	0	1	0	0		0	0	0	0	0	0	0	0	0	0	0	0		3	2	99	99	1	1	1	1	1	1
430	8	7	M	0	0	0	0	0	0	0	0	0	0	0	0	0	0	0	0	0	0	0		0	0	0	0	0	0	0	0	0	0	0	0		3	1	4	3	1	2	1	2	3	1
431	8	7	M	0	0	0	0	0	0	0	0	0	0	0	0	0	0	0	0	1	0	0		0	0	0	0	0	0	0	0	0	0	0	0		3	1	4	3	2	2	2	2	3	1
432	8	9	M	0	0	0	0	0	0	0	0	0	0	0	0	0	0	0	0	0	0	0		0	0	0	0	0	0	0	0	0	0	0	0		2	2	99	99	2	2	1	1	1	1
433	8	9	M	0	0	0	0	0	0	0	0	0	0	0	0	0	0	0	0	0	0	0		0	0	0	0	0	0	0	0	0	0	0	0		3	2	99	99	1	2	1	1	3	1
434	8	9	M	0	0	0	0	0	0	0	0	0	0	0	0	0	0	0	0	0	0	0		0	0	0	0	0	0	0	0	0	0	0	0		3	2	99	99	1	2	2	2	3	1
435	8	9	M	0	0	0	0	0	0	0	0	0	0	0	0	0	0	0	0	0	0	0		0	0	0	0	0	0	0	0	0	0	0	0		3	1	4	3	1	2	1	1	4	1
436	8	9	M	0	0	0	0	0	0	0	0	0	0	0	0	0	0	0	0	0	0	0		0	0	0	0	0	0	0	0	0	0	0	0		3	1	4	3	1	2	2	2	4	1
437	8	7	M	0	0	0	0	0	0	0	0	0	0	0	0	0	0	0	0	1	0	0		0	0	0	0	0	0	0	0	0	0	0	0		3	1	4	3	1	2	1	1	4	3
438	8	7	M	160	3	0	1	3840	0	1	72	0	0	0	0	0	2	1	0	0	0	0		0	0	0	0	0	0	0	0	0	0	0	0		3	1	4	3	1	1	1	1	4	1
439	8	8	M	0	0	0	0	0	0	0	0	0	0	0	0	0	0	0	0	0	0	0		0	0	0	0	0	0	0	0	0	0	0	0		3	1	4	2	1	2	1	2	4	1
440	8	8	M	0	0	0	0	0	0	0	0	0	0	0	0	0	0	0	0	0	0	0		0	0	0	0	0	0	0	0	0	0	0	0		3	1	2	2	1	2	2	2	1	1
441	8	8	M	0	2	0	0	0	0	1	48	0	0	0	0	0	1	1	0	0	0	0		0	0	0	0	0	0	0	0	0	0	0	0		3	1	4	2	1	2	2	1	4	1
442	8	9	F	0	0	0	0	0	0	0	0	0	0	0	0	0	0	0	0	0	0	0		0	0	0	0	0	0	0	0	0	0	0	0		3	1	2	3	1	2	1	2	4	1
443	8	7	F	160	0	0	1	3840	0	0	0	0	0	0	0	0	1	1	0	0	0	0		0	0	0	0	0	0	0	0	0	0	0	0		3	1	2	3	1	2	1	2	4	1
444	8	9	F	17	0	0	1	408	0	0	0	0	0	0	0	0	1	1	0	0	0	0		0	0	0	0	0	0	0	0	0	0	0	0		3	1	4	3	1	2	2	2	4	1
445	8	14	F	0	0	0	0	0	0	0	0	0	0	0	0	0	0	0	0	0	0	0		0	0	0	0	0	0	0	0	0	0	0	0		3	1	4	2	1	2	2	2	4	1
446	8	8	F	0	0	0	0	0	0	0	0	0	0	0	0	0	0	0	0	0	0	0		0	0	0	0	0	0	0	0	0	0	0	0		3	1	2	3	1	2	1	2	1	1
447	8	9	F	0	0	0	0	0	0	0	0	0	0	0	0	0	0	0	0	0	0	0		0	0	0	0	0	0	0	0	0	0	0	0		3	1	2	3	1	1	1	2	1	1
448	8	9	F	183	3	0	1	4392	0	1	72	0	0	0	0	0	2	1	0	0	0	0		0	0	0	0	0	0	0	0	0	0	0	0		3	1	4	3	1	2	2	2	1	1
449	8	8	F	70	0	0	1	1680	0	0	0	0	0	0	0	0	1	1	0	0	0	0		0	0	0	0	0	0	0	0	0	0	0	0		3	1	2	3	1	1	1	1	1	1
450	8	14	M	0	0	0	0	0	0	0	0	0	0	0	0	0	0	0	0	0	0	0		0	0	0	0	0	0	0	0	0	0	0	0		3	1	4	3	1	1	1	1	2	1
451	8	7	M	3	0	0	1	72	0	0	0	0	0	0	0	0	1	1	1	0	0	0		0	0	0	0	0	0	0	0	0	0	0	0		2	1	2	3	1	1	1	2	1	1
452	8	9	M	0	0	0	0	0	0	0	0	0	0	0	0	0	0	0	0	0	0	0		0	0	0	0	0	0	0	0	0	0	0	0		3	1	4	3	2	1	1	2	1	1
453	8	8	M	0	0	0	0	0	0	0	0	0	0	0	0	0	0	0	0	0	0	0		1	0	0	1	0	0	0	0	0	1	1	0		3	1	2	3	1	2	2	2	1	1
454	8	14	M	0	0	0	0	0	0	0	0	0	0	0	0	0	0	0	0	0	0	0		0	0	0	0	0	0	0	0	0	0	0	0		3	1	4	3	1	2	1	1	1	1
455	8	9	M	0	0	0	0	0	0	0	0	0	0	0	0	0	0	0	1	0	0	0		0	0	0	0	0	0	0	0	0	0	0	0		3	1	4	3	1	1	1	2	4	1
456	8	14	M	0	0	0	0	0	0	0	0	0	0	0	0	0	0	0	0	0	0	0		0	0	0	0	0	0	0	0	0	0	0	0		3	1	4	3	1	1	1	2	3	1
457	8	14	M	0	0	0	0	0	0	0	0	0	0	0	0	0	0	0	0	0	0	0		0	0	0	0	0	0	0	0	0	0	0	0		3	1	4	3	1	2	1	2	1	1
458	8	8	M	72	5	0	1	1728	0	1	120	0	0	0	0	0	2	1	0	0	0	0		0	0	0	0	0	0	0	0	0	0	0	0		3	1	4	3	1	2	1	1	1	1
459	8	9	M	0	0	0	0	0	0	0	0	0	0	0	0	0	0	0	0	0	1	0		0	0	0	0	0	0	0	0	0	0	0	0		3	1	1	3	1	1	1	1	1	1
460	8	9	M	0	0	0	0	0	0	0	0	0	0	0	0	0	0	0	0	0	0	0		0	0	0	0	0	0	0	0	0	0	0	0		3	1	2	3	1	1	1	1	1	1
461	8	14	M	0	0	0	0	0	0	0	0	0	0	0	0	0	0	0	0	0	0	0		0	0	0	0	0	0	0	0	0	0	0	0		3	2	99	99	1	2	1	1	4	1
462	8	14	M	0	0	0	0	0	0	0	0	0	0	0	0	0	0	0	0	0	0	0		0	0	0	0	0	0	0	0	0	0	0	0		3	1	4	3	1	1	2	3	4	1
463	8	14	M	0	0	0	0	0	0	0	0	0	0	0	0	0	0	0	0	1	0	0		0	0	0	0	0	0	0	0	0	0	0	0		3	1	4	3	1	2	1	1	3	1
464	8	14	M	0	0	0	0	0	0	0	0	0	0	0	0	0	0	0	0	1	0	0		0	0	0	0	0	0	0	0	0	0	0	0		3	1	4	1	1	2	1	1	4	1
465	8	14	M	0	0	0	0	0	0	0	0	0	0	0	0	0	0	0	0	0	0	0		0	0	0	0	0	0	0	0	0	0	0	0		3	1	2	2	1	1	1	2	4	1
466	8	14	M	388	16	0	1	9312	1	1	384	0	0	0	0	1	2	1	0	1	0	0		0	0	0	0	0	0	0	0	0	0	0	0		3	1	4	2	1	2	1	2	4	1
467	8	14	M	0	2	0	0	0	0	1	48	0	0	0	0	0	1	1	0	0	0	0		0	0	0	0	0	0	0	0	0	0	0	0		3	1	2	3	1	1	1	1	4	1
468	8	14	M	0	0	0	0	0	0	0	0	0	0	0	0	0	0	0	0	0	0	0		0	0	0	0	0	0	0	0	0	0	0	0		3	1	4	3	1	2	1	2	2	1
469	8	14	M	0	0	0	0	0	0	0	0	0	0	0	0	0	0	0	0	0	0	0		0	0	0	0	0	0	0	0	0	0	0	0		3	1	2	3	1	2	1	1	4	1
470	8	16	F	14	0	0	1	336	0	0	0	0	0	0	0	0	1	1	0	0	0	0		0	0	0	0	0	0	0	0	0	0	0	0		3	1	4	2	1	2	1	1	4	1
471	8	14	F	46	5	0	1	1104	0	1	120	0	0	0	0	0	2	1	0	0	0	0		0	0	0	0	0	0	0	0	0	0	0	0		3	1	2	3	1	2	1	1	4	1
472	8	14	M	0	0	0	0	0	0	0	0	0	0	0	0	0	0	0	0	1	0	0		0	0	0	0	0	0	0	0	0	0	0	0		2	1	4	2	1	2	2	2	4	1
473	8	14	M	8	3	0	1	192	0	1	72	0	0	0	0	0	2	1	0	0	0	0		0	0	0	0	0	0	0	0	0	0	0	0		3	1	2	3	1	2	2	1	4	1
474	8	14	M	0	0	0	0	0	0	0	0	0	0	0	0	0	0	0	0	1	0	0		0	0	0	0	0	0	0	0	0	0	0	0		3	1	2	3	1	1	1	2	1	1
475	8	14	F	0	0	0	0	0	0	0	0	0	0	0	0	0	0	0	0	0	0	0		0	0	0	0	0	0	0	0	0	0	0	0		3	1	2	3	1	2	2	2	4	1
476	8	14	F	0	0	0	0	0	0	0	0	0	0	0	0	0	0	0	0	0	0	0		0	0	0	0	0	0	0	0	0	0	0	0		3	1	4	3	1	2	1	2	1	1
477	8	14	F	0	0	0	0	0	0	0	0	0	0	0	0	0	0	0	0	0	0	0		0	0	0	0	0	0	0	0	0	0	0	0		3	1	4	3	1	2	1	1	3	1
478	8	14	F	0	0	0	0	0	0	0	0	0	0	0	0	0	0	0	0	0	0	0		0	0	0	0	0	0	0	0	0	0	0	0		3	1	4	3	2	1	2	1	3	1
479	8	14	M	0	0	0	0	0	0	0	0	0	0	0	0	0	0	0	0	0	0	0		0	0	0	0	0	0	0	0	0	0	0	0		2	2	99	99	1	2	1	3	4	1
480	8	14	M	0	0	0	0	0	0	0	0	0	0	0	0	0	0	0	0	0	0	0		0	0	0	0	0	0	0	0	0	0	0	0		3	1	4	3	1	2	2	2	2	1
481	9	9	M	17	0	0	1	408	0	0	0	0	0	0	0	0	1	1	0	0	0	0		0	0	0	0	0	0	0	0	0	0	0	0		3	1	1	2	1	2	1	1	4	1
482	9	9	M	0	0	0	0	0	0	0	0	0	0	0	0	0	0	0	0	0	0	0		0	0	0	0	0	0	0	0	0	0	0	0		3	1	4	2	1	2	1	1	1	1
483	9	9	M	0	0	0	0	0	0	0	0	0	0	0	0	0	0	0	0	0	0	0		0	0	0	0	0	0	0	0	0	0	0	0		3	1	2	3	1	1	2	2	4	1
484	9	9	M	0	0	0	0	0	0	0	0	0	0	0	0	0	0	0	0	0	0	0		0	0	0	0	0	0	0	0	0	0	0	0		3	1	4	3	1	2	1	2	4	1
485	9	9	M	0	0	0	0	0	0	0	0	0	0	0	0	0	0	0	0	0	0	0		0	0	0	0	0	0	0	0	0	0	0	0		3	1	2	2	1	1	1	2	4	3
486	9	14	F	0	0	0	0	0	0	0	0	0	0	0	0	0	0	0	0	0	0	0		0	0	0	0	0	0	0	0	0	0	0	0		3	1	2	3	1	1	1	2	4	1
487	9	9	F	0	0	0	0	0	0	0	0	0	0	0	0	0	0	0	0	0	0	0		0	0	0	0	0	0	0	0	0	0	0	0		3	1	2	2	1	2	2	2	4	2
488	9	14	F	11	0	0	1	264	0	0	0	0	0	0	0	0	1	1	0	0	0	0		0	0	0	0	0	0	0	0	0	0	0	0		3	1	2	3	1	1	1	2	1	1
489	9	9	M	124	4	0	1	2976	0	1	96	0	0	0	0	0	2	1	0	0	0	0		0	0	0	0	0	0	0	0	0	0	0	0		3	1	2	3	1	1	1	1	4	1
490	9	9	M	0	0	0	0	0	0	0	0	0	0	0	0	0	0	0	0	0	0	0		0	0	0	0	0	0	0	0	0	0	0	0		3	1	2	2	1	1	1	1	4	1
491	9	9	M	0	0	0	0	0	0	0	0	0	0	0	0	0	0	0	0	0	0	0		0	0	0	0	0	0	0	0	0	0	0	0		3	1	2	2	1	2	1	2	1	1
492	9	9	M	0	0	0	0	0	0	0	0	0	0	0	0	0	0	0	0	0	0	0		0	0	0	0	0	0	0	0	0	0	0	0		3	1	2	3	1	1	1	1	4	1
493	9	9	M	0	0	0	0	0	0	0	0	0	0	0	0	0	0	0	0	0	0	0		0	0	0	0	0	0	0	0	0	0	0	0		3	1	2	3	1	1	1	1	1	1
494	9	9	F	306	0	0	1	7344	1	0	0	0	0	0	0	1	1	1	0	0	0	0		0	0	0	0	0	0	0	0	0	0	0	0		3	1	2	2	1	1	1	2	4	1
495	9	14	M	0	0	0	0	0	0	0	0	0	0	0	0	0	0	0	0	0	0	0		0	0	0	0	0	0	0	0	0	0	0	0		3	1	2	2	1	3	2	2	4	2
496	9	9	M	0	0	0	0	0	0	0	0	0	0	0	0	0	0	0	0	0	0	0		0	0	0	0	0	0	0	0	0	0	0	0		3	1	4	3	1	2	2	2	1	3
497	9	9	F	0	0	0	0	0	0	0	0	0	0	0	0	0	0	0	0	0	0	0		0	0	0	0	0	0	0	0	0	0	0	0		3	1	2	2	1	1	2	2	4	1
498	9	14	M	988	0	0	1	23712	1	0	0	0	0	0	0	1	1	1	0	0	0	0		0	0	0	0	0	0	0	0	0	0	0	0		3	1	2	2	1	2	2	2	4	1
499	9	14	M	0	0	0	0	0	0	0	0	0	0	0	0	0	0	0	0	0	0	0		0	0	0	0	0	0	0	0	0	0	0	0		3	1	2	3	1	1	1	2	4	1
500	9	9	M	0	0	0	0	0	0	0	0	0	0	0	0	0	0	0	0	0	0	0		0	0	0	0	0	0	0	0	0	0	0	0		3	1	2	2	1	1	1	2	1	1
501	9	9	M	0	0	0	0	0	0	0	0	0	0	0	0	0	0	0	0	0	0	0		0	0	0	0	0	0	0	0	0	0	0	0		3	1	2	2	1	1	2	2	4	1
502	9	9	M	0	0	0	0	0	0	0	0	0	0	0	0	0	0	0	0	0	0	0		0	0	0	0	0	0	0	0	0	0	0	0		3	1	2	2	1	1	1	1	1	1
503	9	14	M	0	0	0	0	0	0	0	0	0	0	0	0	0	0	0	0	0	0	0		0	0	0	0	0	0	0	0	0	0	0	0		3	1	4	2	1	2	2	2	4	1
504	9	9	M	0	0	0	0	0	0	0	0	0	0	0	0	0	0	0	0	0	0	0		0	0	0	0	0	0	0	0	0	0	0	0		3	1	2	2	1	1	1	1	4	1
505	9	9	M	64	18	0	1	1536	0	1	432	0	0	0	0	0	2	1	0	0	0	0		0	0	0	0	0	0	0	0	0	0	0	0		3	1	4	3	1	2	1	2	4	3
506	9	9	M	0	0	0	0	0	0	0	0	0	0	0	0	0	0	0	0	0	0	0		0	0	0	0	0	0	0	0	0	0	0	0		3	1	4	3	1	2	2	2	3	3
507	9	8	M	16	0	0	1	384	0	0	0	0	0	0	0	0	1	1	0	0	0	0		0	0	0	0	0	0	0	0	0	0	0	0		3	1	2	2	1	1	1	2	3	1
508	9	14	F	0	0	0	0	0	0	0	0	0	0	0	0	0	0	0	1	0	0	0		0	0	0	0	0	0	0	0	0	0	0	0		3	1	2	3	1	1	1	2	4	1
509	9	9	F	0	0	0	0	0	0	0	0	0	0	0	0	0	0	0	0	0	0	0		0	0	0	0	0	0	0	0	0	0	0	0		3	1	2	3	1	1	1	2	4	1
510	9	9	F	0	0	0	0	0	0	0	0	0	0	0	0	0	0	0	0	0	0	0		0	0	0	0	0	0	0	0	0	0	0	0		3	1	2	3	1	1	1	1	4	1
511	9	14	M	0	0	0	0	0	0	0	0	0	0	0	0	0	0	0	0	0	0	0		0	0	0	0	0	0	0	0	0	0	0	0		3	1	2	3	1	1	1	1	4	1
512	9	14	M	0	0	0	0	0	0	0	0	0	0	0	0	0	0	0	0	0	0	0		0	0	0	0	0	0	0	0	0	0	0	0		3	1	2	2	1	1	2	2	4	1
513	9	14	M	0	0	0	0	0	0	0	0	0	0	0	0	0	0	0	0	0	0	0		0	0	0	0	0	0	0	0	0	0	0	0		3	1	2	3	1	1	1	1	4	1
514	9	9	M	0	0	0	0	0	0	0	0	0	0	0	0	0	0	0	0	0	0	0		0	0	0	0	0	0	0	0	0	0	0	0		3	1	2	2	1	2	2	2	1	1
515	9	14	M	0	0	0	0	0	0	0	0	0	0	0	0	0	0	0	0	0	0	0		0	0	0	0	0	0	0	0	0	0	0	0		3	1	2	3	1	2	2	2	1	1
516	9	14	M	0	0	0	0	0	0	0	0	0	0	0	0	0	0	0	0	0	0	0		0	0	0	0	0	0	0	0	0	0	0	0		3	1	2	2	1	2	1	1	1	1
517	9	14	M	0	0	0	0	0	0	0	0	0	0	0	0	0	0	0	0	1	0	0		0	0	0	0	0	0	0	0	0	0	0	0		3	1	2	3	1	2	2	2	1	1
518	9	14	M	0	0	0	0	0	0	0	0	0	0	0	0	0	0	0	0	0	0	0		0	0	0	0	0	0	0	0	0	0	0	0		1	1	4	1	1	3	2	3	4	1
519	9	9	F	512	0	0	1	12288	1	0	0	0	0	0	0	1	1	1	0	1	0	0		0	0	0	0	0	0	0	0	0	0	0	0		2	1	2	3	1	2	1	2	1	1
520	9	9	F	342	0	0	1	8208	1	0	0	0	0	0	0	1	1	1	0	0	0	0		0	0	0	0	0	0	0	0	0	0	0	0		3	1	2	3	1	1	1	1	4	1
521	9	9	M	18	0	0	1	432	0	0	0	0	0	0	0	0	1	1	0	0	0	0		0	0	0	0	0	0	0	0	0	0	0	0		3	1	2	3	1	1	1	1	1	1
522	9	9	M	0	0	0	0	0	0	0	0	0	0	0	0	0	0	0	0	0	0	0		0	0	0	0	0	0	0	0	0	0	0	0		3	1	2	3	1	2	1	1	4	1
523	9	14	M	0	0	0	0	0	0	0	0	0	0	0	0	0	0	0	0	0	0	0		0	0	0	0	0	0	0	0	0	0	0	0		3	1	4	3	1	1	2	2	4	1
524	9	14	M	0	0	0	0	0	0	0	0	0	0	0	0	0	0	0	0	0	0	0		0	0	0	0	0	0	0	0	0	0	0	0		3	1	2	2	2	2	2	2	4	1
525	9	18	M	0	0	0	0	0	0	0	0	0	0	0	0	0	0	0	0	0	0	0		0	0	0	0	0	0	0	0	0	0	0	0		3	1	2	3	1	1	1	1	4	1
526	9	17	F	0	0	0	0	0	0	0	0	0	0	0	0	0	0	0	0	0	0	0		0	0	0	0	0	0	0	0	0	0	0	0		3	1	4	3	1	2	1	2	4	1
527	9	17	M	0	3	0	0	0	0	1	72	0	0	0	0	0	1	1	0	0	0	0		0	0	0	0	0	0	0	0	0	0	0	0		3	1	4	2	1	1	2	2	4	1
528	9	17	M	0	0	0	0	0	0	0	0	0	0	0	0	0	0	0	0	0	0	0		0	0	0	0	0	0	0	0	0	0	0	0		3	1	2	3	1	2	1	2	4	1
529	9	14	M	0	0	0	0	0	0	0	0	0	0	0	0	0	0	0	0	0	0	0		0	0	0	0	0	0	0	0	0	0	0	0		3	1	2	3	1	1	1	2	1	1
530	9	9	F	0	0	0	0	0	0	0	0	0	0	0	0	0	0	0	0	0	0	0		0	0	0	0	0	0	0	0	0	0	0	0		3	2	99	99	1	1	1	2	1	1
531	9	14	F	0	0	0	0	0	0	0	0	0	0	0	0	0	0	0	0	0	0	0		0	0	0	0	0	0	0	0	0	0	0	0		3	1	2	3	1	1	1	2	1	1
532	9	14	F	0	0	0	0	0	0	0	0	0	0	0	0	0	0	0	0	0	0	0		0	0	0	0	0	0	0	0	0	0	0	0		3	1	4	3	1	2	2	2	3	1
533	9	14	F	0	0	0	0	0	0	0	0	0	0	0	0	0	0	0	0	0	0	0		0	0	0	0	0	0	0	0	0	0	0	0		3	1	4	1	1	1	1	2	1	1
534	9	8	F	0	0	0	0	0	0	0	0	0	0	0	0	0	0	0	0	0	0	0		0	0	0	0	0	0	0	0	0	0	0	0		3	1	2	1	1	1	2	2	4	1
535	9	14	M	0	0	0	0	0	0	0	0	0	0	0	0	0	0	0	0	0	0	0		0	0	0	0	0	0	0	0	0	0	0	0		3	2	99	99	2	2	2	2	4	2
536	9	14	F	0	0	0	0	0	0	0	0	0	0	0	0	0	0	0	0	0	0	0		0	0	0	0	0	0	0	0	0	0	0	0		3	1	4	3	2	1	1	1	3	2
537	9	14	F	18	0	0	1	432	0	0	0	0	0	0	0	0	1	1	0	0	0	0		0	0	0	0	0	0	0	0	0	0	0	0		3	1	4	3	1	1	1	2	4	1
538	9	14	F	1	0	0	1	24	0	0	0	0	0	0	0	0	1	1	0	0	0	0		0	0	0	0	0	0	0	0	0	0	0	0		3	1	4	3	1	1	1	1	1	1
539	9	14	F	156	2	0	1	3744	0	1	48	0	0	0	0	0	2	1	0	0	0	0		0	0	0	0	0	0	0	0	0	0	0	0		3	1	4	3	1	2	1	2	1	1
540	9	14	F	279	6	0	1	6696	1	1	144	0	0	0	0	1	2	1	0	1	0	0		0	0	0	0	0	0	0	0	0	0	0	0		3	1	2	3	1	1	1	1	1	1
541	10	14	F	0	0	0	0	0	0	0	0	0	0	0	0	0	0	0	0	0	0	0		0	0	0	0	0	0	0	0	0	0	0	0		3	1	4	3	1	1	1	1	4	1
542	10	14	F	38	0	0	1	912	0	0	0	0	0	0	0	0	1	1	0	0	0	0		0	0	0	0	0	0	0	0	0	0	0	0		3	1	4	2	1	2	1	1	4	1
543	10	14	M	0	0	0	0	0	0	0	0	0	0	0	0	0	0	0	0	0	0	0		0	0	0	0	0	0	0	0	0	0	0	0		3	1	2	3	1	3	1	1	4	1
544	10	18	M	0	0	0	0	0	0	0	0	0	0	0	0	0	0	0	0	0	0	0		0	0	0	0	0	0	0	0	0	0	0	0		3	1	2	3	1	1	1	1	4	1
545	10	14	M	0	0	0	0	0	0	0	0	0	0	0	0	0	0	0	0	0	0	0		0	0	0	0	0	0	0	0	0	0	0	0		2	1	4	1	1	2	1	1	4	1
546	10	14	M	0	0	0	0	0	0	0	0	0	0	0	0	0	0	0	0	0	0	0		0	0	0	0	0	0	0	0	0	0	0	0		3	1	2	2	1	1	1	1	4	1
547	10	15	F	0	0	0	0	0	0	0	0	0	0	0	0	0	0	0	0	0	0	0		0	0	0	0	0	0	0	0	0	0	0	0		3	1	4	3	1	1	1	1	4	1
548	10	14	F	0	0	0	0	0	0	0	0	0	0	0	0	0	0	0	0	0	0	0		0	0	0	0	0	0	0	0	0	0	0	0		3	1	4	3	1	2	1	1	4	1
549	10	14	F	0	2	0	0	0	0	1	48	0	0	0	0	0	1	1	0	1	0	0		0	0	0	0	0	0	0	0	0	0	0	0		3	2	99	99	1	3	1	1	4	1
550	10	14	F	0	0	0	0	0	0	0	0	0	0	0	0	0	0	0	0	0	0	0		0	0	0	0	0	0	0	0	0	0	0	0		3	1	4	3	1	1	1	1	1	1
551	10	14	F	5	0	0	1	120	0	0	0	0	0	0	0	0	1	1	0	0	0	0		0	0	0	0	0	0	0	0	0	0	0	0		3	1	4	3	1	1	1	1	1	3
552	10	14	F	0	0	0	0	0	0	0	0	0	0	0	0	0	0	0	0	0	0	0		0	0	0	0	0	0	0	0	0	0	0	0		3	1	2	3	1	1	1	1	4	1
553	10	14	F	0	0	0	0	0	0	0	0	0	0	0	0	0	0	0	0	0	0	0		0	0	0	0	0	0	0	0	0	0	0	0		2	1	2	3	1	1	1	1	4	2
554	10	14	F	0	2	0	0	0	0	1	48	0	0	0	0	0	1	1	0	1	0	0		0	0	0	0	0	0	0	0	0	0	0	0		3	1	4	3	1	1	1	1	4	1
555	10	14	M	0	0	0	0	0	0	0	0	0	0	0	0	0	0	0	0	0	0	0		0	0	0	0	0	0	0	0	0	0	0	0		3	1	4	3	1	2	1	1	4	1
556	10	14	F	0	0	0	0	0	0	0	0	0	0	0	0	0	0	0	0	1	0	0		0	0	0	0	0	0	0	0	0	0	0	0		3	1	1	3	1	1	1	1	4	1
557	10	14	F	162	0	0	1	3888	0	0	0	0	0	0	0	0	1	1	0	0	0	0		0	0	0	0	0	0	0	0	0	0	0	0		3	1	2	3	1	1	1	1	4	1
558	10	14	F	0	0	0	0	0	0	0	0	0	0	0	0	0	0	0	0	0	0	0		0	0	0	0	0	0	0	0	0	0	0	0		3	1	1	3	1	2	1	1	4	1
559	10	14	F	0	0	0	0	0	0	0	0	0	0	0	0	0	0	0	0	0	0	0		0	0	0	0	0	0	0	0	0	0	0	0		3	1	2	3	1	1	1	1	1	1
560	10	14	F	0	0	0	0	0	0	0	0	0	0	0	0	0	0	0	0	0	0	0		0	0	0	0	0	0	0	1	0	0	0	0		3	1	4	3	1	1	1	1	4	1
561	10	14	F	0	0	0	0	0	0	0	0	0	0	0	0	0	0	0	0	0	0	0		0	0	0	0	0	0	0	0	0	0	0	0		2	1	4	3	1	2	1	2	3	1
562	10	14	F	0	0	0	0	0	0	0	0	0	0	0	0	0	0	0	0	0	0	0		0	0	0	0	0	0	0	0	0	0	0	0		3	1	4	3	2	3	1	1	4	1
563	10	16	F	0	2	0	0	0	0	1	48	0	0	0	0	0	1	1	0	0	0	0		0	0	0	0	0	0	0	0	0	0	0	0		3	1	4	2	1	1	1	1	4	1
564	10	15	F	0	0	0	0	0	0	0	0	0	0	0	0	0	0	0	0	0	0	0		0	0	0	0	0	0	0	0	0	0	0	0		3	1	4	3	1	2	1	1	4	1
565	10	17	M	0	2	0	0	0	0	1	48	0	0	0	0	0	1	1	0	0	0	0		0	0	0	0	0	0	0	0	0	0	0	0		3	1	4	3	1	2	1	1	4	1
566	10	15	M	0	2	0	0	0	0	1	48	0	0	0	0	0	1	1	0	0	0	0		0	0	0	0	0	0	0	0	0	0	0	0		3	1	4	3	1	2	1	1	4	1
567	10	16	F	0	0	0	0	0	0	0	0	0	0	0	0	0	0	0	0	0	0	0		0	0	0	0	0	0	0	0	0	0	0	0		3	1	2	3	1	2	1	1	4	1
568	10	15	F	0	0	0	0	0	0	0	0	0	0	0	0	0	0	0	0	0	0	0		0	0	0	0	0	0	0	0	0	0	0	0		3	1	2	3	1	1	1	1	4	1
569	10	15	M	0	0	0	0	0	0	0	0	0	0	0	0	0	0	0	0	0	0	0		0	0	0	0	0	0	0	0	0	0	0	0		3	2	99	99	1	3	1	3	4	1
570	10	7	M	0	0	0	0	0	0	0	0	0	0	0	0	0	0	0	0	0	0	0		0	0	0	0	0	0	0	0	0	0	0	0		3	1	4	3	1	2	1	2	1	3
571	10	8	M	0	0	0	0	0	0	0	0	0	0	0	0	0	0	0	0	0	0	0		0	0	0	0	0	0	0	0	0	0	0	0		3	1	4	3	1	2	1	1	4	1
572	10	8	M	0	0	0	0	0	0	0	0	0	0	0	0	0	0	0	0	0	0	0		0	0	0	0	0	0	0	0	0	0	0	0		3	1	2	3	1	1	1	1	4	1
573	10	6	M	0	0	0	0	0	0	0	0	0	0	0	0	0	0	0	0	0	0	0		0	0	0	0	0	0	0	0	0	0	0	0		3	1	4	3	1	2	1	1	4	3
574	10	7	M	0	0	0	0	0	0	0	0	0	0	0	0	0	0	0	0	0	0	0		0	0	0	0	0	0	0	0	0	0	0	0		3	1	2	3	1	1	1	1	4	1
575	10	7	M	0	0	0	0	0	0	0	0	0	0	0	0	0	0	0	0	0	0	0		0	0	0	0	0	0	0	0	0	0	0	0		3	1	2	3	1	1	1	2	1	2
576	10	7	F	10	0	0	1	240	0	0	0	0	0	0	0	0	1	1	0	0	0	0		0	0	0	0	0	0	0	0	0	0	0	0		3	1	4	3	1	1	1	1	1	1
577	10	9	M	190	0	0	1	4560	0	0	0	0	0	0	0	0	1	1	0	0	0	0		0	0	0	0	0	0	0	0	0	0	0	0		3	1	4	2	2	1	2	2	1	2
578	10	8	M	0	0	0	0	0	0	0	0	0	0	0	0	0	0	0	0	0	1	0		0	0	0	0	0	0	0	0	0	0	0	0		3	1	4	2	1	2	1	1	4	2
579	10	8	F	119	21	0	1	2856	0	1	504	0	0	0	0	0	2	1	0	0	0	0		0	0	0	0	0	0	0	0	0	0	0	0		3	1	4	3	2	2	2	2	1	1
580	10	9	F	64	27	0	1	1536	0	1	648	0	0	0	0	0	2	1	0	0	0	0		0	0	0	0	0	0	0	0	0	0	0	0		2	1	4	1	1	2	2	2	4	1
581	10	8	M	0	0	0	0	0	0	0	0	0	0	0	0	0	0	0	0	0	0	0		0	0	0	0	0	0	0	0	0	0	0	0		3	1	4	3	1	2	1	1	1	1
582	10	8	M	0	0	0	0	0	0	0	0	0	0	0	0	0	0	0	0	0	0	0		0	0	0	0	0	0	0	0	0	0	0	0		3	1	4	3	1	2	2	2	4	1
583	10	9	M	0	0	0	0	0	0	0	0	0	0	0	0	0	0	0	0	0	0	0		0	0	0	0	0	0	0	0	0	0	0	0		2	1	4	3	1	2	1	1	4	1
584	10	9	F	25	5	0	1	600	0	1	120	0	0	0	0	0	2	1	0	0	0	0		0	0	0	0	0	0	0	0	0	0	0	0		3	1	4	3	1	2	1	1	1	1
585	10	8	F	16	0	0	1	384	0	0	0	0	0	0	0	0	1	1	0	0	0	0		0	0	0	0	0	0	0	0	0	0	0	0		3	1	2	3	1	1	1	1	4	1
586	10	8	F	0	0	0	0	0	0	0	0	0	0	0	0	0	0	0	0	0	0	0		0	0	0	0	0	0	0	0	0	0	0	0		2	1	2	3	1	1	1	2	1	1
587	10	8	F	0	0	0	0	0	0	0	0	0	0	0	0	0	0	0	0	0	0	0		0	0	0	0	0	0	0	0	0	0	0	0		3	1	2	3	1	2	1	1	1	1
588	10	6	F	0	0	0	0	0	0	0	0	0	0	0	0	0	0	0	0	0	0	0		0	0	0	0	0	0	0	0	0	0	0	0		3	1	2	3	1	2	1	2	4	1
589	10	7	F	0	0	0	0	0	0	0	0	0	0	0	0	0	0	0	0	0	0	0		0	0	0	0	0	0	0	0	0	0	0	0		3	1	2	3	1	2	1	2	1	3
590	10	7	F	0	0	0	0	0	0	0	0	0	0	0	0	0	0	0	0	0	0	0		0	0	0	0	0	0	0	0	0	0	0	0		3	1	2	3	1	2	2	2	4	1
591	10	7	M	0	2	0	0	0	0	1	48	0	0	0	0	0	1	1	0	0	0	0		0	0	0	0	0	0	0	0	0	0	0	0		3	1	4	3	1	2	1	2	4	1
592	10	7	F	0	0	0	0	0	0	0	0	0	0	0	0	0	0	0	0	0	0	0		0	0	0	0	0	0	0	0	0	0	0	0		2	1	2	3	1	1	1	1	4	1
593	10	7	M	0	0	0	0	0	0	0	0	0	0	0	0	0	0	0	0	0	0	0		0	0	0	0	0	0	0	0	0	0	0	0		2	1	2	3	1	2	1	1	4	1
594	10	9	M	10	0	0	1	240	0	0	0	0	0	0	0	0	1	1	0	0	0	0		3	0	0	1	0	0	0	0	0	1	1	0		3	1	4	3	1	1	1	1	1	1
595	10	7	M	0	0	0	0	0	0	0	0	0	0	0	0	0	0	0	0	0	0	0		0	0	0	0	0	0	0	0	0	0	0	0		3	1	2	3	1	2	1	1	4	1
596	10	7	F	0	0	0	0	0	0	0	0	0	0	0	0	0	0	0	0	0	0	0		0	0	0	0	0	0	0	0	0	0	0	0		3	1	2	3	1	2	1	1	1	1
597	10	8	F	0	0	0	0	0	0	0	0	0	0	0	0	0	0	0	0	0	0	0		0	0	0	0	0	0	0	0	0	0	0	0		2	2	1	2	2	1	1	1	1	1
598	10	8	M	0	0	0	0	0	0	0	0	0	0	0	0	0	0	0	0	0	0	0		0	0	0	0	0	0	0	0	0	0	0	0		3	1	2	2	1	2	1	1	4	1
599	10	8	M	4	0	0	1	96	0	0	0	0	0	0	0	0	1	1	0	0	0	0		0	0	0	0	0	0	0	0	0	0	0	0		3	1	2	3	1	2	2	2	1	1
600	10	8	F	1	0	0	1	24	0	0	0	0	0	0	0	0	1	1	0	0	0	0		0	0	0	0	0	0	0	0	0	0	0	0		3	1	4	3	1	1	1	2	1	1

## Sheet: Legend
Variable	Definition
ID	Unique subject identifier
School ID	Unique school identifier
age	Age of the subject in years
sex	Gender of of the subject; M = male; F = female
AL	Number of Ascaris eggs counted in a single Kato-Katz thick smear
TT	Number of Trichuris eggs counted in a single Kato-Katz thick smear
HW	Number of hookworm eggs counted in a single kato-katz thick smear
AL_P	Qualitative test result on a single Kato-Katz thick smear for Ascaris; 1: postive; 0: negative
AL_EPG	Number of Ascaris eggs per gram of stool estimated by a single Kato-Katz thick smear
MH_AL	Presence of a moderate-to-heavy intensity Ascaris infection; 1: present; 0: absent
TT_P	Qualitative test result on a single Kato-Katz thick smear for Trichuris; 1: postive; 0: negative
TT_EPG	Number of Trichuris eggs per gram of stool estimated by a single Kato-Katz thick smear
MH_TT	Presence of a moderate-to-heavy intensity Trichuris infection; 1: present; 0: absent
HW_P	Qualitative test result on a single Kato-Katz thick smear for Hookworm; 1: postive; 0: negative
HW_EPG	Number of Hookworm eggs per gram of stool estimated by a single Kato-Katz thick smear
MH_HW	Presence of a moderate-to-heavy intensity hookworm infection; 1: present; 0: absent
STH_MH	Presence of a moderate-to-heavy intensity STH infection; 1: present; 0: absent
mixed	The presence of number of soil-transmitted helminths in stool examined by single kato-katz thick smear; 0: no parasite; 1: one STH; 2: two STHs; 3: 3 STHs
STH	Qualitative test result on a single Kato-Katz thick smear for presence of any STH infection; 1: postive; 0: negative
Hym_P	Qualitative test result on a single Kato-Katz thick smear for Hymenolepis; 1: postive; 0: negative
Sch_p	Qualitative test result on a single Kato-Katz thick smear for Schistosoma; 1: postive; 0: negative
Taen_p	Qualitative test result on a single Kato-Katz thick smear for Taenia; 1: postive; 0: negative
Ent_P	Qualitative test result on a single Kato-Katz thick smear for Enterobius; 1: postive; 0: negative
AL_nail	Number of Ascaris eggs counted in nails using applying concentrated wet mount smear
TT_nail	Number of Trichuris eggs counted in nails using applying concentrated wet mount smear
HW_nail	Number of hookworm eggs counted in nails using applying concentrated wet mount smear
AL_P_N	Qualitative test result on a concentrated wet mount smear for Ascaris in nail samples; 1: postive; 0: negative
TT_P_N	Qualitative test result on a concentrated wet mount smear for Trichuris in nail samples; 1: postive; 0: negative
HW_P_N	Qualitative test result on a concentrated wet mount smear for hookworm in nail samples; 1: postive; 0: negative
Ent_ P_N	Qualitative test result on a concentrated wet mount smear for Enterobius in nail samples; 1: postive; 0: negative
Taen _P_N	Qualitative test result on a concentrated wet mount smear for Taenia in nail samples; 1: postive; 0: negative
Hym_P_N	Qualitative test result on a concentrated wet mount smear for Hymenolepis in nail samples; 1: postive; 0: negative
mixed_N	The presence of number of soil-transmitted helminths in nails examined by a concentrated wet mount smear; 0: no parasite; 1: one STH; 2: two STHs; 3: 3 STHs
STH_N	Qualitative test result on a concentrated wet mount smear for presence of any STH egg in nail samples; 1: postive; 0: negative
Sch_P_N	Qualitative test result on a concentrated wet mount smear for presence of Schistosoma egg in nail sample; 1: postive; 0: negative
Nail Sucking	Response to 'Do you suck your finger?'; 1 = Always, 2 = Sometimes, 3 = Never suck
Triming	Response to 'Do you trim your nail?'; 1 = Yes, 2 = No
Frequency of triming	Response 'Frequency of triming you nails?'; 1 = One tine per week, 2 = One time per two weeks, 3= One time per three weeks, 4 = When it is long enough, 99 = reufuse/unrecognize
Triming material	Response to 'What do you use to trim your teeth?'; 1 = teeth, 2 = razor, 3 = clipper, 99 = refuse to response
Hand	Response to 'Do you wash your hand before eating food?'; 1 = Always, 2 = sometimes, 3 = never wash
Hand	Response to 'Do you use soap if wash your hand before food?'; 1 = Always, 2 = sometimes, 3 = never wash
Hand	Response to 'Do you wash your hand after using toilet?'; 1 = Always, 2 = sometimes, 3 = never wash
Hand	Response to 'Do use soap if you wash your hand after toilet?'; 1 = Always, 2 = sometimes, 3 = never wash
playing	Response 'Which type of games do you play?'; 1 = Teter, 2 = Kelbosh, 3= sengo maxgno, 4 = never play
untrimmed nail	Response to 'Do untrimed nail be a source of STH infection?'; 1= yes, 2 = No, 3 = I do not know whether they are source of infection or not
